# Supplementary material for: Genotyping by sequencing provides new insights into the diversity of Napier grass (Cenchrus purpureus) and reveals variation in genome-wide LD patterns between collections
Source: Sci Rep. 2019 May 6;9:6936. doi: 10.1038/s41598-019-43406-0 (PMC6502793; doi:10.1038/s41598-019-43406-0)
Supplement: Supplementary file 2 — Supplementary Tables S2, S3 and S4 [file 41598_2019_43406_MOESM2_ESM.xlsx]

## Sheet: Title page
	Title: Genotyping by sequencing provides new insights into the diversity of Napier grass (Cenchrus purpureus) and reveals variation in genome-wide LD patterns between collections
	Authors: Meki S. Muktar1*, Abel Teshome2*, Jean Hanson1, Alemayehu T. Negawo1, Ermias Habte1, Jean-Baka Domelevo Entfellner4, Ki-Won Lee3, and Chris S. Jones5

## Sheet: Supplementary Table S2
Supplementary Table S2. DArT SNPs annotated based on P.glaucum and S.italica sequence annotation information
SNP_ID	chromosome	chromosome_position	TrimmedSequence	Ref	Alt	start	end	prot_PM	prot_SI	protein_names	gene_names	function	gene_ontology
23594601	1	101441160	TGCAGTGACGCGCGGTGAAGAGACAGAGAGCAAGGGAGAGAGATGTCTGTGCAGTGCGCGGCGCACGCG	G	T	101438483	101447958	Pgl_GLEAN_10002667	K3YJ57_SETIT	Uncharacterized protein	LOC101768585 SETIT_014276mg		integral component of membrane [GO:0016021]
23614466	1	110494505	TGCAGTGCAACATCACCAACAATCTGCACCACACCACAAGGCAGAGCAAAACTAGGTAAAGATGAATAC	C	T	110491527	110494861	Pgl_GLEAN_10006136	K3ZF61_SETIT	Uncharacterized protein	LOC101781724 SETIT_025210mg		"NAD binding [GO:0051287]; oxidoreductase activity
23641143	1	11163561	TGCAGCAGCGCTGTGCTCTGGAACACGATCTCCACCGACGCGTTGTACTTGAACCGCCG	C	G	11162702	11165028	Pgl_GLEAN_10009657	K3ZHV1_SETIT	Laccase (EC 1.10.3.2) (Benzenediol:oxygen oxidoreductase) (Diphenol oxidase) (Urishiol oxidase)	LOC101779828 SETIT_026153mg	FUNCTION: Lignin degradation and detoxification of lignin-derived products. {ECO:0000256|RuleBase:RU361119}.	apoplast [GO:0048046]; copper ion binding [GO:0005507]; hydroquinone:oxygen oxidoreductase activity [GO:0052716]; lignin catabolic process [GO:0046274]
23617081	1	11212884	TGCAGCAGCGCCGTACCCTGGAACACCACCTCCACGACCGTGCCTTGCCG	C	T	11211858	11214339	Pgl_GLEAN_10009656	K3ZMV7_SETIT	Laccase (EC 1.10.3.2) (Benzenediol:oxygen oxidoreductase) (Diphenol oxidase) (Urishiol oxidase)	SETIT_027928mg	FUNCTION: Lignin degradation and detoxification of lignin-derived products. {ECO:0000256|RuleBase:RU361119}.	apoplast [GO:0048046]; copper ion binding [GO:0005507]; hydroquinone:oxygen oxidoreductase activity [GO:0052716]; lignin catabolic process [GO:0046274]
23645564	1	11310634	TGCAGCGACGACCCCACCGCGAACCGCAGCACGAACTTGCCACCGATCACGGTGTGCGCCAGGTACGCC	C	A	11310158	11311708	Pgl_GLEAN_10006568	K3ZI30_SETIT	Uncharacterized protein	LOC101780238 SETIT_026232mg		carboxy-lyase activity [GO:0016831]; pyridoxal phosphate binding [GO:0030170]; cellular amino acid metabolic process [GO:0006520]
23638627	1	11776221	TGCAGTATAGCAACTTAGCAGCAGGAAGTCAGTCCG	C	T	11774277	11776964	Pgl_GLEAN_10009302	K3ZND8_SETIT	Uncharacterized protein	LOC101776441 SETIT_028115mg		copper ion binding [GO:0005507]; oxidoreductase activity [GO:0016491]
8160968	1	119228116	TGCAGCTCCTGCCGCATGTCGAAGGCGTCGACGAGCGCCGCCGCCTTGATCTGGTAGTCCTTGTGGTCA	G	A	119224813	119229395	Pgl_GLEAN_10034859	K3YNE2_SETIT	Uncharacterized protein	LOC101782058 SETIT_015783mg
23623354	1	119593608	TGCAGCAGCTCAACTCCATCCTCGGACACACCCACGCGCTCCGCTCAACGACGGTAGCGCGGTAGCCGC	A	G	119591934	119595145	Pgl_GLEAN_10034854	K3YKM5_SETIT	Uncharacterized protein	SETIT_014794mg
9998704	1	120427839	TGCAGCTCTTCTCCTCCCTCGTCTTCATCTTCCTCATCTTCTGCATCGACCGCGCCGTCCGCTCCAGGT	T	A	120424640	120430723	Pgl_GLEAN_10034831	K3YG33_SETIT	Uncharacterized protein	LOC101775583 SETIT_013201mg		"integral component of membrane [GO:0016021]; ATP binding [GO:0005524]; ATPase activity
23632130	1	121922387	TGCAGCTGGAGCACGTCTCCCTCATCTCCTTCCTCTCCGACCGTTGCCCCG	G	A	121921187	121924813	Pgl_GLEAN_10016689	K3Z3T6_SETIT	Lipoxygenase (EC 1.13.11.-)	LOC101785224 SETIT_021204mg	"FUNCTION: Plant lipoxygenase may be involved in a number of diverse aspects of plant physiology including growth and development	pest resistance
23622706	1	121924502	TGCAGCACCTCGCCATCGTCCGTCCACGACGATGTTGCGCGCTGGCCGAGGTACAGCTCGTCGGAGGTG	T	C	121921187	121924813	Pgl_GLEAN_10016689	K3Z3T6_SETIT	Lipoxygenase (EC 1.13.11.-)	LOC101785224 SETIT_021204mg	"FUNCTION: Plant lipoxygenase may be involved in a number of diverse aspects of plant physiology including growth and development	pest resistance
18113591	1	123557133	TGCAGACCCCGATTCAGACTCCTTTGCCAGGGACGGACGCAGGGATGTACAACATACCTACCG	C	T	123553478	123558858	Pgl_GLEAN_10025682	K3Z5G1_SETIT	Uncharacterized protein	LOC101780652 SETIT_021779mg		transcription factor TFIIA complex [GO:0005672]; transcription initiation from RNA polymerase II promoter [GO:0006367]
9906152	1	12358445	TGCAGAGTGACGAGGAGTCCATCCTGATCCTGAAGAATTGCCACAAAGCCCTCCCG	C	A	12357806	12359179	Pgl_GLEAN_10008622	K3ZIY3_SETIT	Uncharacterized protein	LOC101772386 SETIT_026536mg		O-methyltransferase activity [GO:0008171]; protein dimerization activity [GO:0046983]
23599849	1	13247831	TGCAGCAGCGGCGGAGCCCCGCCCCTGTGACGCCGCCATCCGCGCCG	C	T	13247816	13250158	Pgl_GLEAN_10015321	K3Z827_SETIT	Uncharacterized protein	LOC101771849 SETIT_022501mg		ATP binding [GO:0005524]; protein serine/threonine kinase activity [GO:0004674]
23613211	1	13526330	TGCAGGCAGCAGCGAAGGTAATACGACCAATAATGGAGGAGAAGATGAATACAGGTTGCAGAAGAGGCG	A	G	13524858	13534127	Pgl_GLEAN_10015310	K3ZMP6_SETIT	Uncharacterized protein	LOC101759843 SETIT_027866mg		integral component of membrane [GO:0016021]
23589197	1	13526523	TGCAGAGCGAGCGCCTGGTGCGACGCCATGCGCTGGAGGCGGCCATGATACTGGATCTGTTCGGCCTCA	G	C	13524858	13534127	Pgl_GLEAN_10015310	K3ZMP6_SETIT	Uncharacterized protein	LOC101759843 SETIT_027866mg		integral component of membrane [GO:0016021]
23623160	1	13527227	TGCAGCCTGTCGTAGCTCACGATGAGCATGGTGGCGAGCAGGGACGCGACGAAGGCGGTGGTGTTGAGG	G	A	13524858	13534127	Pgl_GLEAN_10015310	K3ZMP6_SETIT	Uncharacterized protein	LOC101759843 SETIT_027866mg		integral component of membrane [GO:0016021]
23612129	1	139157462	TGCAGCGCTGCCGAGGTCGGGGAGGCCCACGCACCGCGTCTGGTCGGAGATGCAGTGCTGCCCGTCCCC	C	T	139154752	139161927	Pgl_GLEAN_10035055	K3YHJ1_SETIT	Histone deacetylase (EC 3.5.1.98)	LOC101754782 SETIT_013709mg		"chloroplast envelope [GO:0009941]; nucleus [GO:0005634]; metal ion binding [GO:0046872]; NAD-dependent histone deacetylase activity (H3-K14 specific) [GO:0032041]; embryo development ending in seed dormancy [GO:0009793]; posttranscriptional gene silencing [GO:0016441]; regulation of transcription
23616441	1	141165433	TGCAGAGGAGCAGGCAGCGGCGTCCTCCCTCCCTTGCTGCGCCG	C	T	141162983	141165439	Pgl_GLEAN_10010280	K3Z5J7_SETIT	Uncharacterized protein	LOC101753634 SETIT_021815mg
23629186	1	145396760	TGCAGAGCCAAGGCGGCGGCGGTTGCTCGCGTTCGCGTCACATGGCCGCGGCCGTGGAATCGAGTCCTC	G	A	145394369	145399587	Pgl_GLEAN_10008608	K3YHM7_SETIT	Uncharacterized protein	LOC101755728 SETIT_013746mg
23622713	1	145397835	TGCAGCACGAGGCGCAACAACAGCATCCACCAGCTGCGAAACCAAATTATGCTCTCAACAAGTGGTTGA	G	A	145394369	145399587	Pgl_GLEAN_10008608	K3YHM7_SETIT	Uncharacterized protein	LOC101755728 SETIT_013746mg
23589962	1	155192620	TGCAGCAATCGCAGCCTTTTGCAGTGCCACTTCGCACTGCAAGTTTAGACTCACCAATAAATGGGAGCC	A	C	155188796	155194780	Pgl_GLEAN_10020669	K3Z4V2_SETIT	Uncharacterized protein	LOC101779446 SETIT_021570mg		intracellular [GO:0005622]; intracellular protein transport [GO:0006886]
23602971	1	155910715	TGCAGGGATATGAAAGTAGATATACATAAAACAGATGTACACCG	G	A	155908876	155913645	Pgl_GLEAN_10020680	K3Z5Y8_SETIT	Uncharacterized protein	LOC101776857 SETIT_021956mg		"nucleus [GO:0005634]; DNA binding transcription factor activity [GO:0003700]; sequence-specific DNA binding [GO:0043565]; transcription
23632134	1	156047123	TGCAGCTGGCTCTCCCTCTCCTCTTTGGCGGCGCCAAGCAGACGAAGCGCGGCCG	C	T	156044760	156047575	Pgl_GLEAN_10020685	K3Z8M5_SETIT	CASP-like protein	LOC101775643 SETIT_022895mg		integral component of membrane [GO:0016021]; plasma membrane [GO:0005886]
23637200	1	156494388	TGCAGGATCCGCAATGGCCGCCGTGGCCGTGGACACCGCCGACGAGCTTTCCTCCCTCACCCGCTCCGA	C	G	156493254	156495942	Pgl_GLEAN_10016881	K3Z3S0_SETIT	Uncharacterized protein	LOC101766888 SETIT_021188mg		nucleus [GO:0005634]; protein transporter activity [GO:0008565]; Ran GTPase binding [GO:0008536]; intracellular protein transport [GO:0006886]; nucleocytoplasmic transport [GO:0006913]
18123189	1	156494866	TGCAGGTGTGCCGTCGCTGAAGAGGTCGGAGCTGGAGCTCGCCTGCGAGGACTTCAGCAACGTCATCGG	C	G	156493254	156495942	Pgl_GLEAN_10016881	K3Z3S0_SETIT	Uncharacterized protein	LOC101766888 SETIT_021188mg		nucleus [GO:0005634]; protein transporter activity [GO:0008565]; Ran GTPase binding [GO:0008536]; intracellular protein transport [GO:0006886]; nucleocytoplasmic transport [GO:0006913]
9989772	1	156495365	TGCAGTCAGAGAAGACGGGCACCTGGACTGGCCGACGCGGCTGCGCGTGGCGGTGGGCGTGGCCTACTG	G	A	156493254	156495942	Pgl_GLEAN_10016881	K3Z3S0_SETIT	Uncharacterized protein	LOC101766888 SETIT_021188mg		nucleus [GO:0005634]; protein transporter activity [GO:0008565]; Ran GTPase binding [GO:0008536]; intracellular protein transport [GO:0006886]; nucleocytoplasmic transport [GO:0006913]
23634684	1	156831214	TGCAGTGCGGATAAAGCCTGGGCAGAGGATGGTCTGTATCATCTGCAAACATGAGTTTCTGCCTACTGA	A	G	156831103	156834526	Pgl_GLEAN_10016888	K3ZDY2_SETIT	Uncharacterized protein	SETIT_024774mg		RNA polymerase I core factor complex [GO:0070860]; RNA polymerase I CORE element sequence-specific DNA binding [GO:0001164]
23631159	1	156831427	TGCAGAATGTGTCACGGACGATGCAGCTGAGGCAGTACCG	C	T	156831103	156834526	Pgl_GLEAN_10016888	K3ZDY2_SETIT	Uncharacterized protein	SETIT_024774mg		RNA polymerase I core factor complex [GO:0070860]; RNA polymerase I CORE element sequence-specific DNA binding [GO:0001164]
23632653	1	158434409	TGCAGGTGCCCGATGATCAACCTCACAGATGACAGAGAAATGTTGCACCG	G	A	158430645	158437632	Pgl_GLEAN_10018256	K3Z5C2_SETIT	Uncharacterized protein	LOC101758227 SETIT_021740mg		integral component of membrane [GO:0016021]
8168874	1	159703990	TGCAGGAAGAAGGTCCGCGTCATGATGCTCACCACGTCGGAGGAGCGGTTCCTCAAGGTCCAGCAGGAG	G	C	159699636	159705585	Pgl_GLEAN_10000487	K3YGQ9_SETIT	Uncharacterized protein	LOC101758704 SETIT_013427mg		integral component of membrane [GO:0016021]; iron ion binding [GO:0005506]; oxidoreductase activity [GO:0016491]; lipid biosynthetic process [GO:0008610]
23640881	1	16131116	TGCAGGTATTTCTAAATGCCCCACTTGAGATATGCGAAGCGAGGGATCCAAAGGGGTTGTACAAGCTTG	G	A	16130289	16132023	Pgl_GLEAN_10017645	K3ZJD3_SETIT	Adenylyl-sulfate kinase (EC 2.7.1.25)	LOC101756177 SETIT_026686mg	FUNCTION: Catalyzes the synthesis of activated sulfate. {ECO:0000256|RuleBase:RU004347}.	adenylylsulfate kinase activity [GO:0004020]; ATP binding [GO:0005524]; hydrogen sulfide biosynthetic process [GO:0070814]; sulfate assimilation [GO:0000103]
23624100	1	161943391	TGCAGGCGCCCGACATCGCCGCCGCGCGCGTGCCCGTCGCGGAGTTCGAGCCCATCGACACCG	T	C	161941595	161945260	Pgl_GLEAN_10022726	K3Z8Q6_SETIT	Thiamine pyrophosphokinase (EC 2.7.6.2)	LOC101764298 SETIT_022926mg		ATP binding [GO:0005524]; kinase activity [GO:0016301]; thiamine binding [GO:0030975]; thiamine diphosphokinase activity [GO:0004788]; thiamine diphosphate biosynthetic process [GO:0009229]; thiamine metabolic process [GO:0006772]
23626921	1	168593062	TGCAGCTGGAGGGCAGGTGAGCGCCGCCG	C	T	168591299	168594215	Pgl_GLEAN_10004006	K3Z7B0_SETIT	Uncharacterized protein	LOC101768504 SETIT_022430mg		integral component of membrane [GO:0016021]
18119142	1	168760662	TGCAGGGCTTCTTCAACTTCACCTCGCGCCG	T	G	168760170	168761158	Pgl_GLEAN_10004012	K3ZA57_SETIT	Uncharacterized protein	LOC101770256 SETIT_023428mg
9896854	1	170013867	TGCAGCGAGGAGGCGTCGACGCCCATGCCGTCCTTGAGGAAGAAGTTGACGCCCAGCCATGGGAACAGC	C	T	170013355	170017037	Pgl_GLEAN_10031563	K3Z6F4_SETIT	Uncharacterized protein	LOC101754568 SETIT_022123mg
23612949	1	171051407	TGCAGGACTCTCTCGCGTGAGAAGGAGAAACGTCAGACAGAGGGAAGAGGACGAGCACGTACGTGCCGA	G	C	171044924	171053739	Pgl_GLEAN_10031545	K3Z3I0_SETIT	Uncharacterized protein	LOC101785350 SETIT_021098mg		vacuole [GO:0005773]; mannosylglycoprotein endo-beta-mannosidase activity [GO:0033947]; carbohydrate metabolic process [GO:0005975]
23632423	1	171266735	TGCAGGCGCCAATGCTAAACAGGGCAACAGGGATCGTCCCAGAGCCACCG	G	A	171262198	171268047	Pgl_GLEAN_10000624	A0A0Q3VED6_SETIT	Uncharacterized protein (Fragment)	SETIT_0209652mg		ATP binding [GO:0005524]
23618264	1	171651355	TGCAGCTGTACGTCGAACTCCAGCGCCTTCCTGAGCCCCCG	T	G	171646485	171654762	Pgl_GLEAN_10009196	K3Z7Y1_SETIT	Uncharacterized protein	LOC101779970 SETIT_022651mg		amyloplast [GO:0009501]; chloroplast nucleoid [GO:0042644]; chromoplast [GO:0009509]; etioplast [GO:0009513]; proplastid [GO:0009537]; protein self-association [GO:0043621]; rRNA binding [GO:0019843]; cellular response to light stimulus [GO:0071482]; chloroplast mRNA processing [GO:0010239]; chloroplast organization [GO:0009658]; leaf morphogenesis [GO:0009965]; ribosome biogenesis [GO:0042254]
9975804	1	171651364	TGCAGCTGTACGTCGAACTCCAGCGCCTTCCG	C	G	171646485	171654762	Pgl_GLEAN_10009196	K3Z7Y1_SETIT	Uncharacterized protein	LOC101779970 SETIT_022651mg		amyloplast [GO:0009501]; chloroplast nucleoid [GO:0042644]; chromoplast [GO:0009509]; etioplast [GO:0009513]; proplastid [GO:0009537]; protein self-association [GO:0043621]; rRNA binding [GO:0019843]; cellular response to light stimulus [GO:0071482]; chloroplast mRNA processing [GO:0010239]; chloroplast organization [GO:0009658]; leaf morphogenesis [GO:0009965]; ribosome biogenesis [GO:0042254]
23620108	1	173487274	TGCAGTTGGTGCCCTGGTGGTGTTGGGCGGCGTTTCGTCGGCAGCCCG	G	C	173484905	173496112	Pgl_GLEAN_10028210	K3Z588_SETIT	Uncharacterized protein	LOC101774698 SETIT_021706mg		integral component of membrane [GO:0016021]; plastid envelope [GO:0009526]; chloroplast organization [GO:0009658]; protein localization to chloroplast [GO:0072598]; protein transport [GO:0015031]; thylakoid membrane organization [GO:0010027]
23640561	1	174774328	TGCAGATCCCTCCTAGTGATGCGTGGGAACAGCGCGGACATGGCGCGCCACGTGGTGTGTCCGTCGTCC	G	C	174769650	174775930	Pgl_GLEAN_10008892	K3Z4F1_SETIT	Uncharacterized protein	LOC101766885 SETIT_021419mg		oxidoreductase activity [GO:0016491]
23627714	1	176785964	TGCAGGTTGTCGTCGCGGCGTTCAAGAAGAGGAAGGAGACCGTGCCG	A	C	176783244	176789582	Pgl_GLEAN_10033758	K3Z4S1_SETIT	Uncharacterized protein	LOC101779968 SETIT_021539mg		integral component of membrane [GO:0016021]; transmembrane transporter activity [GO:0022857]
18131976	1	177351294	TGCAGACCCACGCCACGGCCGCTACCTGACAGCCTCTGCCATGTTCCG	C	T	177350440	177354423	Pgl_GLEAN_10033767	K3Z8E5_SETIT	Uncharacterized protein	LOC101776451 SETIT_022815mg		hydrolase activity [GO:0016787]; isopentenyl-diphosphate delta-isomerase activity [GO:0004452]; isoprenoid biosynthetic process [GO:0008299]
23627141	1	179129753	TGCAGGAGGCCGCGGGCGGGGGCTGTTCGCTGGCTCATGCCCG	C	G	179126653	179131256	Pgl_GLEAN_10022443	K3Z426_SETIT	Uncharacterized protein	LOC101759566 SETIT_021294mg
23630387	1	181682098	TGCAGGGAGTTCAGATCCTCGCCTTTCAGATGCCTGCACGCGTAACCACAAAATCACAACATGAACTGA	T	C	181677066	181682948	Pgl_GLEAN_10023050	K3Z9J3_SETIT	Uncharacterized protein	LOC101755517 SETIT_023214mg		"nucleus [GO:0005634]; DNA binding transcription factor activity [GO:0003700]; protein dimerization activity [GO:0046983]; RNA polymerase II regulatory region sequence-specific DNA binding [GO:0000977]; positive regulation of transcription by RNA polymerase II [GO:0045944]; specification of floral organ identity [GO:0010093]; transcription
23625284	1	181734503	TGCAGCGCGAGCAGCACGTCCACGAAGTCCTCCTCGTCGCCGTCGCCGTTGCCGCGCCGCCGCTCCTCG	T	C	181731878	181737566	Pgl_GLEAN_10023055	K3Z7C3_SETIT	Probable magnesium transporter	LOC101753773 SETIT_022443mg	"FUNCTION: Acts as a Mg(2+) transporter. Can also transport other divalent cations such as Fe(2+)	Sr(2+)
23589494	1	184018140	TGCAGATACTACACTACACTAGCGCTGAGCAACAAGCACTTTGCTGCCTCGGATCTCGACGCAGCGGAC	A	G	184016490	184021706	Pgl_GLEAN_10018777	K3Z4F8_SETIT	Uncharacterized protein	LOC101769985 SETIT_021426mg
9989862	1	184081683	TGCAGTGCTTCCTCGGCGTCAGCGTCGTGACCTGCATCGTGCTGTACGACCGCGTCCTGGTGCCCGTGG	G	A	184076603	184082054	Pgl_GLEAN_10018781	K3Z572_SETIT	Uncharacterized protein	SETIT_021690mg		integral component of membrane [GO:0016021]; transmembrane transporter activity [GO:0022857]; oligopeptide transport [GO:0006857]
23629660	1	184223122	TGCAGCCGCTCAGGCTCAGCTGCGGACTCCTCGGCATGATTCCACCTCGCTTCCTCGTTCCTTCCTTCC	T	C	184217553	184224708	Pgl_GLEAN_10018789	K3Z4T8_SETIT	Uncharacterized protein	LOC101765925 SETIT_021556mg		integral component of membrane [GO:0016021]
23612172	1	18604845	TGCAGCGGCATCCCTCGTAGTAGCCCTGGTAGCACGGCGTGCAGCAGGGGCACCCGCACGGCCCCACCG	T	C	18604207	18607572	Pgl_GLEAN_10016197	K3ZJE8_SETIT	Uncharacterized protein	LOC101783328 SETIT_026701mg		metal ion binding [GO:0046872]; metal ion transport [GO:0030001]
18139674	1	187979793	TGCAGCTTGCAGAGTTTTTATACCATGAAAGAGAGTTTTTTAAGCTGACCCG	A	G	187972478	187982821	Pgl_GLEAN_10022088	K3Z650_SETIT	Uncharacterized protein	LOC101754698 SETIT_022018mg		ubiquitin-protein transferase activity [GO:0004842]
23615331	1	1906770	TGCAGTAGCAAGATGTCACCGACGGCGTGGCTCGTGGCGCCCGAGTCCACGATCAAACGCACTCTGCTG	C	T	1905757	1907099	Pgl_GLEAN_10025178	K3ZJW9_SETIT	Uncharacterized protein	LOC101761327 SETIT_026874mg		integral component of membrane [GO:0016021]
23623823	1	19417472	TGCAGGACACGAACCGTGAATTCTTCGACAACTTCGTGGAAGCCAGGGGCCTCGCGGAGTCGAGGATCG	T	C	19416673	19417881	Pgl_GLEAN_10006739	K3ZIV2_SETIT	Uncharacterized protein	LOC101762141 SETIT_026505mg		"heme binding [GO:0020037]; iron ion binding [GO:0005506]; oxidoreductase activity
18142787	1	195504094	TGCAGGCTGAGAAGTCTGAGCTGCGTGACGAGAAGACGAGGCTGAAGGCCGAGAGGGAGAGGCTGGAGC	G	T	195500540	195506473	Pgl_GLEAN_10010075	K3Z3W7_SETIT	Delta-1-pyrroline-5-carboxylate synthase [Includes: Glutamate 5-kinase (GK) (EC 2.7.2.11) (Gamma-glutamyl kinase); Gamma-glutamyl phosphate reductase (GPR) (EC 1.2.1.41) (Glutamate-5-semialdehyde dehydrogenase) (Glutamyl-gamma-semialdehyde dehydrogenase)]	LOC101765114 SETIT_021235mg	"FUNCTION: P5CS plays a key role in proline biosynthesis	leading to osmoregulation in plants. {ECO:0000256|PIRNR:PIRNR036429}."
8169383	1	195609871	TGCAGGCGTACTCGCCGCTGGGTTCGCCG	G	A	195605160	195611659	Pgl_GLEAN_10010069	K3Z864_SETIT	Uncharacterized protein	LOC101762138 SETIT_022734mg		oxidoreductase activity [GO:0016491]
23591862	1	196698617	TGCAGCTCGCAGCGGCAGGGTGGGTCGTCGTTGTTGCCGCCGCGGCTCGCGGCCCAGCTGGCAGCCTCA	C	T	196695732	196699957	Pgl_GLEAN_10025703	K3Z7Q1_SETIT	Uncharacterized protein	LOC101758226 SETIT_022571mg
23632572	1	1972199	TGCAGTGTGCTGGAGCTCTCCCACGTCGTAGCCAGTGCTCCTGATAGGGCCG	G	C	1971541	1972897	Pgl_GLEAN_10025175	K3YIA8_SETIT	Uncharacterized protein	LOC101754635 SETIT_013977mg		O-methyltransferase activity [GO:0008171]; protein dimerization activity [GO:0046983]
23614048	1	197372550	TGCAGGTTGTAGGCGCGGAGCTTCTGGCCCAGGCCGATGCCGCGGCCCTCGTGGCCGCGGAGGTACACT	T	G	197371337	197373663	Pgl_GLEAN_10025724	K3Z9H6_SETIT	Very-long-chain (3R)-3-hydroxyacyl-CoA dehydratase (EC 4.2.1.134)	LOC101782661 SETIT_023197mg	"FUNCTION: Catalyzes the third of the four reactions of the long-chain fatty acids elongation cycle. This endoplasmic reticulum-bound enzymatic process	allows the addition of two carbons to the chain of long- and very long-chain fatty acids/VLCFAs per cycle. This enzyme catalyzes the dehydration of the 3-hydroxyacyl-CoA intermediate into trans-2
23594725	1	199218642	TGCAGTGCCTTGCTGCATACGTACATGCCTGTAGTATGCGAGTCTAGTATCATTGCCTACGGGAGTATT	A	G	199215379	199223428	Pgl_GLEAN_10026850	K3Z3H1_SETIT	Uncharacterized protein	LOC101774435 SETIT_021089mg		nucleus [GO:0005634]
18083727	1	199834362	TGCAGCGCCAAGGAGAAGAGGCCGCCGCTGAAGAGGGGCCAGCTGAAGCGGCAGATCGTCAGGACCATC	A	T	199833476	199842252	Pgl_GLEAN_10026835	K3Z3W6_SETIT	Uncharacterized protein	LOC101766464 SETIT_021234mg
9974795	1	201435989	TGCAGCGCCGCGTTGTACCGCTCCGCCGCCGCGTTCTGGTCGGCGACGCACTCTCCG	G	C	201435766	201445521	Pgl_GLEAN_10026661	K3ZE93_SETIT	Uncharacterized protein	SETIT_024886mg		chloroplast [GO:0009507]; UTP:glucose-1-phosphate uridylyltransferase activity [GO:0003983]; sulfolipid biosynthetic process [GO:0046506]; UDP-glucose metabolic process [GO:0006011]
9976429	1	201436344	TGCAGGATGAAGTAGTTCATGGTGACGTCGTTGGTGCCG	C	T	201435766	201445521	Pgl_GLEAN_10026661	K3ZE93_SETIT	Uncharacterized protein	SETIT_024886mg		chloroplast [GO:0009507]; UTP:glucose-1-phosphate uridylyltransferase activity [GO:0003983]; sulfolipid biosynthetic process [GO:0046506]; UDP-glucose metabolic process [GO:0006011]
23626525	1	201726215	TGCAGCGAGTCCCGTGACATTATGAGTTCCATCAACCG	C	T	201724644	201728018	Pgl_GLEAN_10026655	K3Z5A6_SETIT	Uncharacterized protein	LOC101756731 SETIT_021724mg		outer membrane [GO:0019867]
8170543	1	206428355	TGCAGAAGCTCAAGCGGCTGGACGCGTACCCCAAGGTGAACGAGGACTTCTACAAGCGGACGCTCTCCG	A	G	206423140	206428780	Pgl_GLEAN_10035715	K3Z701_SETIT	Uncharacterized protein	LOC101782103 SETIT_022321mg		integral component of membrane [GO:0016021]
23612698	1	206467602	TGCAGCTGTGATCAAATTTCATAAAGACATATTCGTTGTTCCTCTGAATCGAAACCGTCATGTATATCA	G	A	206466579	206475989	Pgl_GLEAN_10035718	K3Z4C0_SETIT	Uncharacterized protein	LOC101780099 SETIT_021388mg		chromosome [GO:0005694]; nucleus [GO:0005634]; histone-lysine N-methyltransferase activity [GO:0018024]; zinc ion binding [GO:0008270]
23641441	1	207883011	TGCAGGTGCCTCCGTGCATGGCTCCATTCCAATCCG	T	C	207881054	207886043	Pgl_GLEAN_10035764	K3Z7C0_SETIT	Uncharacterized protein	LOC101767689 SETIT_022440mg		"cytosol [GO:0005829]; nucleus [GO:0005634]; negative regulation of reactive oxygen species biosynthetic process [GO:1903427]; negative regulation of transcription
23633838	1	214979001	TGCAGCATCCAGTGGAGTCAAGTTCTGATTCAAAGCATTTTCATCCCATGAACGCCCATCCG	G	A	214978228	214981102	Pgl_GLEAN_10019595	K3Z874_SETIT	Uncharacterized protein	LOC101779832 SETIT_022744mg
23613370	1	215723350	TGCAGGCGCAGGACGGACACGCCAGGTGTGAGCCTGCCAAGGGCCTTGGCTGTTGGCTCTGACCTCCAA	C	A	215720634	215723743	Pgl_GLEAN_10007170	K3Z4A8_SETIT	Uncharacterized protein	LOC101762544 SETIT_021376mg		integral component of membrane [GO:0016021]
23593195	1	215870889	TGCAGGCTGCGGGTGGCGAACTCGACGCCGATGGTGGACTTGGACTCGAGGCTGAACTCGTTCTTGGTG	G	A	215869740	215871948	Pgl_GLEAN_10001524	K3Z9P2_SETIT	Uncharacterized protein	LOC101783476 SETIT_023263mg		GTP binding [GO:0005525]; GTPase activity [GO:0003924]
23603405	1	215870955	TGCAGGTCGACGGCAAGGTCATCAAGGCCCAGATTTGGGACACCGCCG	G	T	215869740	215871948	Pgl_GLEAN_10001524	K3Z9P2_SETIT	Uncharacterized protein	LOC101783476 SETIT_023263mg		GTP binding [GO:0005525]; GTPase activity [GO:0003924]
23591031	1	218163263	TGCAGCCGTGGCGCCAGCGGTGGCGGCGCCCTCGTCCCAGTCCAGCCTCAACCTCGACAAGGGCACTCT	A	T	218160511	218163476	Pgl_GLEAN_10019950	K3Z4Q9_SETIT	Uncharacterized protein	LOC101777133 SETIT_021527mg		ATP binding [GO:0005524]; protein kinase activity [GO:0004672]
23598943	1	218194000	TGCAGAGGGTGTGCGCCACCTGGTTCCCCTCCCTGTACACGTGCCGCACGTCGCAGCCG	G	A	218191048	218198112	Pgl_GLEAN_10019945	K3Z448_SETIT	Uncharacterized protein	LOC101775636 SETIT_021316mg		ATP binding [GO:0005524]
9964651	1	218196655	TGCAGATGCCAATCAAGAAGTTGTACACACTTGTTGAGATGGCTGCACAGGGGCCAACAGGGGGAAGTG	T	C	218191048	218198112	Pgl_GLEAN_10019945	K3Z448_SETIT	Uncharacterized protein	LOC101775636 SETIT_021316mg		ATP binding [GO:0005524]
23603540	1	218284871	TGCAGGTGCTCGACGACGGGAGGCTGACCGACGGGCAAGGCAGGACGGTGGACTTCCG	C	T	218282595	218287377	Pgl_GLEAN_10019940	K3ZC79_SETIT	Uncharacterized protein	LOC101774027 SETIT_024153mg		chloroplast [GO:0009507]
23591354	1	222342465	TGCAGAGCCCTTGCAGTGCCGTGCGGGCGCGGGCACTGCCGCCATGCACGTCCAGCTAGCTCATGGACT	A	C	222338363	222343381	Pgl_GLEAN_10001810	K3Z716_SETIT	Uncharacterized protein	LOC101775499 SETIT_022336mg		DNA binding [GO:0003677]
23630807	1	223949959	TGCAGTTAACGAAGCAGCGATCGCTTGCAGTGCACTTCAACGTCCACATGCGAGTTCACCATGCAGTCG	T	A	223947646	223951575	Pgl_GLEAN_10017485	K3Z4Z3_SETIT	Uncharacterized protein	LOC101783074 SETIT_021611mg		integral component of membrane [GO:0016021]
9899937	1	223950821	TGCAGGCCGTTGTCGCGCTTGACGAATTCCTGGAACTTGAGCGGCAGCCCCTTGTTGGCGCGGGACGGG	G	A	223947646	223951575	Pgl_GLEAN_10017485	K3Z4Z3_SETIT	Uncharacterized protein	LOC101783074 SETIT_021611mg		integral component of membrane [GO:0016021]
23615989	1	224036511	TGCAGAAAATCGTTGTTTGTGGCCACCG	G	C	224031633	224037474	Pgl_GLEAN_10017489	K3Z3N0_SETIT	"Starch synthase	chloroplastic/amyloplastic (EC 2.4.1.-)"	LOC101781445 SETIT_021148mg
23610315	1	224071682	TGCAGACATTCAGTCAAGCGGACTCGAATGGAGATGGGAAGATAGATCCCAAGGAATGGGAGGAATTCG	A	G	224068459	224077501	Pgl_GLEAN_10017496	K3Z4B8_SETIT	Uncharacterized protein	LOC101778222 SETIT_021385mg
23614450	1	224071927	TGCAGTGAGTGTATCCCGAGTATTTCCGTCAGTCATTGGCTTCTGAACGCACTACGAAGCTGGGAAATG	C	T	224068459	224077501	Pgl_GLEAN_10017496	K3Z4B8_SETIT	Uncharacterized protein	LOC101778222 SETIT_021385mg
23595416	1	224075480	TGCAGATCACAGATCATACATACCTCAGCAGGTATTTTCTCCAACTGGATATAGGCATCTTTCTTCTTT	A	G	224068459	224077501	Pgl_GLEAN_10017496	K3Z4B8_SETIT	Uncharacterized protein	LOC101778222 SETIT_021385mg
23640990	1	224401862	TGCAGTCTTTGCTGATGGCGCGGCTGGAAAGAAGGGTGTCGGTGCTCAGCCGATCCTCGAGACTCGCTT	G	A	224400786	224403765	Pgl_GLEAN_10024612	K3Z766_SETIT	Uncharacterized protein	LOC101767418 SETIT_022386mg		nucleus [GO:0005634]; nucleosome assembly [GO:0006334]
23614818	1	224547774	TGCAGTTGCAAACTAACAGGAAGGAGAACAAATTTGGATTCCTCACACTCCACCGTGGCGCTGAGCAGC	A	C	224544625	224547967	Pgl_GLEAN_10024609	K3Z439_SETIT	Uncharacterized protein	SETIT_021307mg		"integral component of membrane [GO:0016021]; transferase activity
23640282	1	224574598	TGCAGTGCCCATCAGGTGCTTGTTGAAATGCTTGGCCG	G	T	224571373	224576518	Pgl_GLEAN_10024605	K3Z4I2_SETIT	Uncharacterized protein	LOC101764975 SETIT_021450mg		mitochondrion [GO:0005739]; vacuolar membrane [GO:0005774]; ATP binding [GO:0005524]; protein refolding [GO:0042026]; response to cadmium ion [GO:0046686]
23622086	1	22553027	TGCAGAAGGCGGTCGACGAGCACGACGCGGCCGCGGTCACCAGGAGGCTGGAGGAGTACGAGAGGGAGC	G	T	22552164	22553507	Pgl_GLEAN_10017952	K3YHJ6_SETIT	Uncharacterized protein	LOC101756283 SETIT_013714mg		"cytoplasm [GO:0005737]; transferase activity
9973812	1	22553093	TGCAGCAGGCCCGCCGCCAGCTCGAGGCCACCG	C	G	22552164	22553507	Pgl_GLEAN_10017952	K3YHJ6_SETIT	Uncharacterized protein	LOC101756283 SETIT_013714mg		"cytoplasm [GO:0005737]; transferase activity
23592564	1	225727595	TGCAGGAGAGCCGTCCCATTCTTCCGATCCTCCCCCCTCCTCCTGCTGCTCTCTCGATCACTCTCTCTA	C	T	225725111	225727871	Pgl_GLEAN_10013673	K3Z7S0_SETIT	Uncharacterized protein	LOC101755647 SETIT_022590mg
23614077	1	226151108	TGCAGTAGCACGATGTATAGATGTAAATAATCTGCATATGCACTTAAAAGCATCGCAAGTTTTGAGATC	G	A	226145577	226155137	Pgl_GLEAN_10013653	K3ZDU5_SETIT	Uncharacterized protein	LOC101784002 SETIT_024736mg		"chloroplast [GO:0009507]; thylakoid membrane [GO:0042651]; ATP binding [GO:0005524]; protein serine/threonine kinase activity [GO:0004674]; circadian rhythm [GO:0007623]; photosynthetic acclimation [GO:0009643]; regulation of photosynthesis
9900350	1	226368411	TGCAGGCTGCCGCAGAGACCGATCTGACCTCGGCGAGGATGGAGCTGGAGTCCATCAAAGAAGAGGGCA	A	G	226365674	226369061	Pgl_GLEAN_10009075	K3Z8B2_SETIT	Serine/threonine-protein phosphatase (EC 3.1.3.16)	LOC101781309 SETIT_022782mg		phosphoprotein phosphatase activity [GO:0004721]
9988443	1	227295756	TGCAGATGGCACCATGCAGGATCGAACATCGGCTCGTCCTCATCACCCTCACCACCAGATGAACCAGAC	G	C	227294983	227296456	Pgl_GLEAN_10015899	K3Z984_SETIT	Uncharacterized protein	LOC101765231 SETIT_023105mg		electron transfer activity [GO:0009055]; iron-sulfur cluster binding [GO:0051536]
23635994	1	228668474	TGCAGGGCCACGGTGGTGGTGGAGCACGCCATGGTAGGGCGATGCCG	C	T	228664988	228671380	Pgl_GLEAN_10008801	K3Z4P6_SETIT	Uncharacterized protein	LOC101762132 SETIT_021514mg		GTP binding [GO:0005525]; GTPase activity [GO:0003924]
23630516	1	228668518	TGCAGGTCGTCGCCCTGCTGCTCGCGCTCACCATCGTCGCTGCCTCCACCGCCACCACCGCGTCCGAGA	A	T	228664988	228671380	Pgl_GLEAN_10008801	K3Z4P6_SETIT	Uncharacterized protein	LOC101762132 SETIT_021514mg		GTP binding [GO:0005525]; GTPase activity [GO:0003924]
9988449	1	229376988	TGCAGGTTCATCGACAAGTACGGGACGCACGTCGTCGTCGGGGTGAAGATGGGAGGCAAGGACGTGGTG	C	T	229375562	229377601	Pgl_GLEAN_10017454	K3Z3N8_SETIT	Uncharacterized protein	LOC101754968 SETIT_021156mg		integral component of membrane [GO:0016021]
23590609	1	230798761	TGCAGCATGCCCGATCGAGGCCGATCGAGGGACTACGTCATGCATGCGTTTTCGTGCGTGCGAGCGAGC	C	G	230796449	230812314	Pgl_GLEAN_10017553	K3Z3D7_SETIT	Uncharacterized protein	LOC101777964 SETIT_021055mg		membrane [GO:0016020]; GTP binding [GO:0005525]; GTPase activity [GO:0003924]
23613984	1	230798827	TGCAGGTGGTGGGGCTGGGGCACAAATAATAAAGGCTGGAACAACGCTACACTACTGAACATTTGGCCC	G	T	230796449	230812314	Pgl_GLEAN_10017553	K3Z3D7_SETIT	Uncharacterized protein	LOC101777964 SETIT_021055mg		membrane [GO:0016020]; GTP binding [GO:0005525]; GTPase activity [GO:0003924]
23627161	1	231032292	TGCAGGAGGTACGGATGGCGTCGACAGTTTGACCCCG	G	C	231028470	231032764	Pgl_GLEAN_10013697	K3Z4X7_SETIT	Auxin response factor	LOC101776042 SETIT_021595mg	FUNCTION: Auxin response factors (ARFs) are transcriptional factors that bind specifically to the DNA sequence 5'-TGTCTC-3' found in the auxin-responsive promoter elements (AuxREs). {ECO:0000256|RuleBase:RU004561}.	"nucleus [GO:0005634]; DNA binding [GO:0003677]; auxin-activated signaling pathway [GO:0009734]; regulation of transcription
23637082	1	232350662	TGCAGCTGGGCGATGCGCTCCTGCTCCTCCGCCGTCATGTTGCCGCGCCGCACGTCGGGGCGCAGGTAG	C	G	232346423	232352048	Pgl_GLEAN_10011797	K3Z941_SETIT	Uncharacterized protein	LOC101758475 SETIT_023062mg		ribosome [GO:0005840]; structural constituent of ribosome [GO:0003735]; translation [GO:0006412]
23596817	1	232350728	TGCAGGCTAGATGGGGCAACAAGTACTCGTTCTATCGTCCAGAGTTCAATTTCCTCGTGCTCCAGCACT	A	G	232346423	232352048	Pgl_GLEAN_10011797	K3Z941_SETIT	Uncharacterized protein	LOC101758475 SETIT_023062mg		ribosome [GO:0005840]; structural constituent of ribosome [GO:0003735]; translation [GO:0006412]
18149885	1	233189000	TGCAGCGCGGGGCTCATCTCCATCGACCTCGCCCG	C	G	233188986	233191187	Pgl_GLEAN_10008827	K3Z3S3_SETIT	Uncharacterized protein	LOC101777675 SETIT_021191mg		chloroplast [GO:0009507]; zinc ion binding [GO:0008270]; chloroplast organization [GO:0009658]; growth [GO:0040007]; response to light stimulus [GO:0009416]; RNA modification [GO:0009451]
23638780	1	233189526	TGCAGGCTGTGCCACAGGTCCGCCAGGTCCCGCGGTGTGAAGGTGGAGAGGTGCGCCGCCACGAGCCCC	G	C	233188986	233191187	Pgl_GLEAN_10008827	K3Z3S3_SETIT	Uncharacterized protein	LOC101777675 SETIT_021191mg		chloroplast [GO:0009507]; zinc ion binding [GO:0008270]; chloroplast organization [GO:0009658]; growth [GO:0040007]; response to light stimulus [GO:0009416]; RNA modification [GO:0009451]
23615095	1	233447017	TGCAGCCAGTCCGTAGTTAGCGTTGCTTCCTCGGCACAGGTTTAACTAACTTGGCCCACGCACCCATGC	G	A	233444476	233447798	Pgl_GLEAN_10025125	K3Z7N3_SETIT	Uncharacterized protein	LOC101786172 SETIT_022553mg		metal ion binding [GO:0046872]; oxidoreductase activity [GO:0016491]
23617113	1	233447190	TGCAGCAGCTATATAGCGAGATATGTTAATCCCATCAAGAACCGCACCATATACGCCCG	A	G	233444476	233447798	Pgl_GLEAN_10025125	K3Z7N3_SETIT	Uncharacterized protein	LOC101786172 SETIT_022553mg		metal ion binding [GO:0046872]; oxidoreductase activity [GO:0016491]
23595926	1	233493243	TGCAGGCGGAGAGCGCGGCGGCGGCGACGACGGTGGCCAGGACGGCGACGGGCACCCAGATCGGGCTGG	G	A	233489457	233493431	Pgl_GLEAN_10025123	K3Z3L0_SETIT	Uncharacterized protein	LOC101774829 SETIT_021128mg
23596196	1	233499200	TGCAGTTACAGGGTGAGAAAGAAGAAGAGAAGAAAGAGGTTAAAACATTCAGTGGCATAATCAACTCGG	A	G	233496010	233500444	Pgl_GLEAN_10025122	K3Z4U7_SETIT	Mitogen-activated protein kinase (EC 2.7.11.24)	LOC101774428 SETIT_021565mg		intracellular [GO:0005622]; ATP binding [GO:0005524]; MAP kinase activity [GO:0004707]
23590314	1	234780913	TGCAGCAGCCAGCCAGCGATGTGAATGGAATTTGGAGATCAGGGGGGCAGCAACCAGCAACAAGCAGAG	A	C	234780429	234787639	Pgl_GLEAN_10008878	K3Z359_SETIT	Uncharacterized protein	LOC101765510 SETIT_020977mg
23638837	1	235218015	TGCAGACACAACACATCTGAAGATCGGATCATCTACATTCAGAAGAAGTGAATAGCCCCTGAATCCCTG	A	T	235217442	235218113	Pgl_GLEAN_10004336	K3YKY3_SETIT	Uncharacterized protein	LOC101756289 SETIT_014903mg
23588267	1	235719433	TGCAGAGTTGGCCATCACATGACAGGCACCAATTGAGTGAGGGCTTATCCAGCCACCAGCCTCGTCAAG	C	G	235717986	235723619	Pgl_GLEAN_10018826	K3Z4F4_SETIT	Uncharacterized protein	LOC101762407 SETIT_021421mg		integral component of membrane [GO:0016021]
23594987	1	235723060	TGCAGTGTTTCTCACCCGAACGACTGTTTGGACGACGCGTCCCAGAAAAATCTGTCAGGCTGACACCGA	T	A	235717986	235723619	Pgl_GLEAN_10018826	K3Z4F4_SETIT	Uncharacterized protein	LOC101762407 SETIT_021421mg		integral component of membrane [GO:0016021]
23630828	1	23691676	TGCAGTTCCTGGTCGGCCTCATCCCCCGCATCGACGGCATCCCGACGGGGCTGCCGCAGCTGTACGCGA	C	T	23690890	23693618	Pgl_GLEAN_10028562	K3ZHC6_SETIT	Phospholipase D (EC 3.1.4.4)	LOC101770249 SETIT_025978mg	FUNCTION: Hydrolyzes glycerol-phospholipids at the terminal phosphodiesteric bond. {ECO:0000256|PIRNR:PIRNR036470}.	membrane [GO:0016020]; calcium ion binding [GO:0005509]; N-acylphosphatidylethanolamine-specific phospholipase D activity [GO:0070290]; phospholipase D activity [GO:0004630]; lipid catabolic process [GO:0016042]; phosphatidylcholine metabolic process [GO:0046470]
9968149	1	237405952	TGCAGTAGAAGTAGAGGGAGGGAGGCAAAGGCAGCCAAACCGCGGTGCGGGGAAGCGGGCGAGGGACGA	A	C	237399917	237412017	Pgl_GLEAN_10014722	K3Z334_SETIT	Uncharacterized protein	LOC101762805 SETIT_020952mg		nucleus [GO:0005634]; nucleic acid binding [GO:0003676]; DNA repair [GO:0006281]
23631025	1	237406024	TGCAGACCCCCGCCCCCCATGGATGGAAATATCAACAATCCACTCCATCCTCCCGATTCAGCATATATA	T	C	237399917	237412017	Pgl_GLEAN_10014722	K3Z334_SETIT	Uncharacterized protein	LOC101762805 SETIT_020952mg		nucleus [GO:0005634]; nucleic acid binding [GO:0003676]; DNA repair [GO:0006281]
9898284	1	237520168	TGCAGCTGCTCCTCTACTTCTGCTACTACGGGTCGACGCCCAAGGGCGGCGACAAGAGCGTGGAGTTGC	C	A	237518000	237522813	Pgl_GLEAN_10011969	K3ZDD1_SETIT	Uncharacterized protein	SETIT_024566mg
23626001	1	238734736	TGCAGCAAGTCGTTGCGCCCCGCTCGACGCATGGAGAGGCTCGTCCGCTTGGCCG	C	T	238723081	238735489	Pgl_GLEAN_10008845	K3Z4E5_SETIT	Uncharacterized protein	SETIT_021413mg		integral component of membrane [GO:0016021]
9967141	1	239314950	TGCAGGCATCGCTGGTGGTGACGTCGACGAGGCGGCTGCTGATCCCGAGCCTGATACACTCGAGCATGC	C	T	239309646	239324030	Pgl_GLEAN_10006834	K4AKJ0_SETIT	Uncharacterized protein	SETIT_039413mg		myosin complex [GO:0016459]; actin binding [GO:0003779]; ATP binding [GO:0005524]; microtubule binding [GO:0008017]; microtubule motor activity [GO:0003777]; actin filament organization [GO:0007015]; microtubule-based movement [GO:0007018]
9897301	1	239379861	TGCAGCGGCTACTTGCTGCGTGATGCTCTCCACCTCGAAGGAGTCCTCCTCGTCCTCGTCCG	G	A	239379813	239382713	Pgl_GLEAN_10006825	K4AD53_SETIT	Uncharacterized protein	LOC101782260 SETIT_036810mg
9968549	1	239767844	TGCAGTGGATCAAGGCGCCCGACGCGCAGGCCAACGCCACCGTCTTCCTCGCCAAGTTCTACGGCAGGG	C	A	239767577	239772169	Pgl_GLEAN_10019197	K3Z4J5_SETIT	Uncharacterized protein	LOC101784146 SETIT_021463mg		nucleolus [GO:0005730]
23630309	1	239768584	TGCAGGCGGCGAAGGTGGGCGGCGTCTGCGGGCGCGCTGCGGCCACGGGCGCGAACGATCCGAACCCAA	G	C	239767577	239772169	Pgl_GLEAN_10019197	K3Z4J5_SETIT	Uncharacterized protein	LOC101784146 SETIT_021463mg		nucleolus [GO:0005730]
23624771	1	239769079	TGCAGTGCAAGATCGCTTGGTGACTCTCGGAGCCTGACTGACCGAATCGTGCAGTGCAAGGATTGATGA	T	C	239767577	239772169	Pgl_GLEAN_10019197	K3Z4J5_SETIT	Uncharacterized protein	LOC101784146 SETIT_021463mg		nucleolus [GO:0005730]
23635340	1	240222878	TGCAGCATCTACAACCATGCGCAGTTGAAGCTGCGGCACATGCTCCG	T	C	240221234	240228233	Pgl_GLEAN_10019217	K3Z361_SETIT	Uncharacterized protein	LOC101775365 SETIT_020979mg		"nucleus [GO:0005634]; regulation of transcription
9988395	1	240265868	TGCAGATCGCCACTGCCAGATTGTAGAACTTGATGGGAGCTGCCGTAAAGCAGAAGCAATTCAGATTAG	A	G	240259819	240266911	Pgl_GLEAN_10019220	K3Z438_SETIT	Uncharacterized protein	LOC101773339 SETIT_021305mg
9992853	1	240280036	TGCAGCTGCTGCATCTTCATCTTCATCGTCTCGCCG	G	A	240276801	240280377	Pgl_GLEAN_10019221	A0A0Q3S3N7_SETIT	Uncharacterized protein (Fragment)	SETIT_0253511mg		"integral component of membrane [GO:0016021]; peroxisomal membrane [GO:0005778]; protein import into peroxisome matrix
23623085	1	242387270	TGCAGCCGCCTGAAAATTCGCAAGAGGTCAAACCAGCCTTGCTTCGCTGAATTCCTCGCTTACGTTGCA	C	T	242386528	242389358	Pgl_GLEAN_10027895	K3Z7M2_SETIT	Uncharacterized protein	LOC101783734 SETIT_022542mg		nucleus [GO:0005634]; proteasome core complex [GO:0005839]; threonine-type endopeptidase activity [GO:0004298]; proteolysis involved in cellular protein catabolic process [GO:0051603]
23611969	1	243745631	TGCAGCGACCCCTATATAAAACCACAGCAATGGCCTCCCAACTCAAGCCATCAGCTGCATGCAAACCAG	G	C	243743698	243745807	Pgl_GLEAN_10001019	K3Z4B1_SETIT	Uncharacterized protein	LOC101781565 SETIT_021114mg
23641875	1	2438526	TGCAGGAAAGTCCGATCGCGTTGAGAAACGTGGTGAAGCCGATCTGCTTCTTCTCCCCGTCGATCACCA	G	A	2438411	2440410	Pgl_GLEAN_10025149	K3XXS7_SETIT	Uncharacterized protein	LOC101765955 SETIT_006735mg		aspartic-type endopeptidase activity [GO:0004190]
23615070	1	2440165	TGCAGCAGGCGGCGGCGGCGCGCAGGTGGCCACGGCGGGGAAGGAGACAGGGAACAGTGGGTTCTTGCC	G	A	2438411	2440410	Pgl_GLEAN_10025149	K3XXS7_SETIT	Uncharacterized protein	LOC101765955 SETIT_006735mg		aspartic-type endopeptidase activity [GO:0004190]
23602401	1	245244970	TGCAGGCACACCCGCGCGTGAGCAAGGAGGAGCGGCGGTCGCTGTGCCG	T	C	245244789	245245763	Pgl_GLEAN_10004188	K3ZDS7_SETIT	Uncharacterized protein	SETIT_024718mg
23611403	1	245313399	TGCAGCAGAAAACTAAATCCCTGGAACAAACATCTGGGCGAGCTAGGGTTTCCTTACCAGAAAAAAGAG	G	C	245307679	245315331	Pgl_GLEAN_10004185	K3Z6P2_SETIT	Uncharacterized protein	LOC101764972 SETIT_022208mg		integral component of membrane [GO:0016021]
9913203	1	245567842	TGCAGCTGCTGCAAGGATGACAGGTTGCCAAACGACGCCGGGATGTGGCCG	G	T	245566823	245577498	Pgl_GLEAN_10020096	K3Z4Z8_SETIT	Uncharacterized protein	LOC101785618 SETIT_021616mg
8166684	1	245814825	TGCAGCGGAGAAACACCCCCCATTTTGATCAGCAAGCCACACCAGCAAGCACCAAGAAATGGGTCGCGC	C	G	245812300	245815016	Pgl_GLEAN_10020086	K3Z9D2_SETIT	Uncharacterized protein	LOC101779166 SETIT_023153mg		integral component of membrane [GO:0016021]; plasma membrane [GO:0005886]; pollen development [GO:0009555]; response to oxidative stress [GO:0006979]
23618269	1	247398336	TGCAGCTGTAGCTGATCGCTTACATGGGTCAAAGGAGGACCG	T	C	247397835	247398548	Pgl_GLEAN_10000892	K3YDY9_SETIT	Uncharacterized protein	LOC101772501 SETIT_012448mg		integral component of membrane [GO:0016021]
9968144	1	247649368	TGCAGTACTTCTGCGTGCTGGCGGCGGCGGTGGTGGCCGTCATGGTGCTGTCGCTGGCCTTCATGTCGC	C	G	247649097	247651607	Pgl_GLEAN_10026547	K3YAA3_SETIT	Golgi apparatus membrane protein TVP23	LOC101761826 SETIT_011145mg	FUNCTION: Golgi membrane protein involved in vesicular trafficking. {ECO:0000256|RuleBase:RU361206}.	Golgi membrane [GO:0000139]; integral component of membrane [GO:0016021]
23633628	1	247744024	TGCAGATACATTCAGTGCACAAGAAGTTCAGTTTAGACCTGTTTGTCAAGGTACCAGGGCTGCCACTGG	T	C	247734224	247745445	Pgl_GLEAN_10026543	K3Y746_SETIT	Carboxypeptidase (EC 3.4.16.-)	LOC101759815 SETIT_010037mg		serine-type carboxypeptidase activity [GO:0004185]
23594353	1	247744098	TGCAGTCAGTGATAGGCTGATAGCTGAAAAGCCTGAAATGAGGTGTGAATCATGGGATGCAGGTTGCCG	T	C	247734224	247745445	Pgl_GLEAN_10026543	K3Y746_SETIT	Carboxypeptidase (EC 3.4.16.-)	LOC101759815 SETIT_010037mg		serine-type carboxypeptidase activity [GO:0004185]
23593477	1	247744488	TGCAGGGGAAGGCCTACTGGCCTTAGCCGCCGCCGAACCACTCTCGCGGAGGAGCGGAGCGCCAGGGGA	C	A	247734224	247745445	Pgl_GLEAN_10026543	K3Y746_SETIT	Carboxypeptidase (EC 3.4.16.-)	LOC101759815 SETIT_010037mg		serine-type carboxypeptidase activity [GO:0004185]
18169961	1	248780615	TGCAGAGGAAGCCGCAGCGGGTGGCCTCGCTGGACGTGTTCCGTGGCTTCACCGTCGCCGTGAGTGGAG	A	G	248776886	248780879	Pgl_GLEAN_10026521	K3Y6G1_SETIT	Importin subunit alpha	LOC101753595 SETIT_009802mg	FUNCTION: Binds specifically and directly to substrates containing either a simple or bipartite NLS motif. Promotes docking of import substrates to the nuclear envelope. {ECO:0000256|PIRNR:PIRNR005673}.	cytoplasm [GO:0005737]; nucleus [GO:0005634]; nuclear import signal receptor activity [GO:0061608]; protein transporter activity [GO:0008565]; protein import into nucleus [GO:0006606]
23624008	1	24906659	TGCAGGCAGGCAGACAAGCCATGCTGCCAGGCAGCAGACCCAGGGCTGGTCAGCTGCCCAACCACAGGG	C	A	24905587	24908461	Pgl_GLEAN_10028539	K3ZJU5_SETIT	Uncharacterized protein	LOC101760502 SETIT_026850mg		transcription coactivator activity [GO:0003713]
23615363	1	251007465	TGCAGTGCTCGACGGTGCCAAGCGCGGGAACACCGTGGCCACCTACCTCCCGCTGGTGCCCACCGAGCG	A	G	251004436	251010871	Pgl_GLEAN_10022396	K3Z4T6_SETIT	Uncharacterized protein	LOC101774681 SETIT_021554mg		cytosol [GO:0005829]; ATP binding [GO:0005524]; magnesium ion binding [GO:0000287]; phenylalanine-tRNA ligase activity [GO:0004826]; tRNA binding [GO:0000049]; phenylalanyl-tRNA aminoacylation [GO:0006432]
9976923	1	251278157	TGCAGGCGTTGGCGTTTTCCTCGCTGAACATGTAGTACGACCCG	A	G	251274510	251282488	Pgl_GLEAN_10022410	K3Z3Z8_SETIT	Uncharacterized protein	SETIT_021266mg		3'-5' DNA helicase activity [GO:0043138]; DNA repair [GO:0006281]
23637646	1	251496309	TGCAGAATCCCGCGCGATAGCAAGGCACGTCCTCCGCAAGCACAAGCCG	C	T	251495841	251500718	Pgl_GLEAN_10003498	K3Z556_SETIT	Uncharacterized protein	LOC101784277 SETIT_021674mg		integral component of membrane [GO:0016021]; sodium:proton antiporter activity [GO:0015385]; regulation of pH [GO:0006885]
18118431	1	251496607	TGCAGCAGCCCACGAACGTTTCTGGCGAGGTGGTCGGGGCGGCGGTGGTCGCCG	C	T	251495841	251500718	Pgl_GLEAN_10003498	K3Z556_SETIT	Uncharacterized protein	LOC101784277 SETIT_021674mg		integral component of membrane [GO:0016021]; sodium:proton antiporter activity [GO:0015385]; regulation of pH [GO:0006885]
23610336	1	251531757	TGCAGACCCTCCTCCCTGCGCTCCTCAAGGCGCTGCGGCGGCGGCGCCTCATCACGACGCGCGTAGTCC	C	T	251526393	251533940	Pgl_GLEAN_10003492	K3Z4R9_SETIT	Uncharacterized protein	LOC101786147 SETIT_021537mg		chloroplast envelope [GO:0009941]; chloroplast stromal thylakoid [GO:0009533]; chloroplast thylakoid membrane [GO:0009535]; serine-type endopeptidase activity [GO:0004252]; chloroplast organization [GO:0009658]; photosystem II repair [GO:0010206]; protein catabolic process [GO:0030163]
23617352	1	251929128	TGCAGCCAGCATATGCGCGATCGGCCGCAGCGAACCCG	A	G	251928504	251935009	Pgl_GLEAN_10005766	K3Z5D8_SETIT	Uncharacterized protein	LOC101784139 SETIT_021756mg		integral component of membrane [GO:0016021]
23626742	1	252269750	TGCAGCTAATAATGGTTGCATAAATCTTTGCAGCCG	A	G	252268670	252270797	Pgl_GLEAN_10029446	K3Z9H5_SETIT	DNA replication complex GINS protein SLD5	LOC101781974 SETIT_023196mg	FUNCTION: The GINS complex plays an essential role in the initiation of DNA replication. {ECO:0000256|PIRNR:PIRNR007764}.	nucleus [GO:0005634]; DNA-dependent DNA replication [GO:0006261]
9998611	1	2537901	TGCAGCCGCGCGACATGGCGTCCGTCGAGCCAGTGCCTGTGGAAGAAGCCGAGGAGGAGGTTGGGGTTG	A	G	2537658	2539297	Pgl_GLEAN_10025146	K3ZM41_SETIT	Uncharacterized protein	SETIT_027654mg
23619587	1	2537967	TGCAGTACGTGCCGGGGCCGTTCGAGGACGTGCTCGCCTCCGACGTCGTCGTCGCCG	G	A	2537658	2539297	Pgl_GLEAN_10025146	K3ZM41_SETIT	Uncharacterized protein	SETIT_027654mg
9992311	1	255002646	TGCAGCCGTGGTTCGCGGTGCTGGTGGCGTCCACCGCCGTCGACCG	G	A	255002533	255012726	Pgl_GLEAN_10004869	K3Z8Q1_SETIT	Uncharacterized protein	LOC101756319 SETIT_022921mg
23643267	1	255040609	TGCAGAGCTTCCTCCTCCGAGCACTGCTCGCGAAGGTTTGGGTCAAGGAGCTCCATCAGGGTGCCGAGA	G	A	255039695	255043257	Pgl_GLEAN_10004872	K3Z6S2_SETIT	Uncharacterized protein	LOC101754831 SETIT_022241mg
8169439	1	255317022	TGCAGGTTGTTCCACGGCTGCGTCCACAGCATGCCGCCG	G	A	255314432	255318511	Pgl_GLEAN_10001700	K3Z5M4_SETIT	Uncharacterized protein	LOC101753211 SETIT_021842mg		glutamate-cysteine ligase activity [GO:0004357]; glutathione biosynthetic process [GO:0006750]
23620058	1	255317058	TGCAGTTCGTGACGTCGGCGGCGTTCGTCGCCACTGTGCACGCCGACCACCTCGCCG	A	G	255314432	255318511	Pgl_GLEAN_10001700	K3Z5M4_SETIT	Uncharacterized protein	LOC101753211 SETIT_021842mg		glutamate-cysteine ligase activity [GO:0004357]; glutathione biosynthetic process [GO:0006750]
23632138	1	25583809	TGCAGCTGGTCCCCGCCCCCGCCCGCCTCGAGGTCGATCTGCGCCG	C	G	25576482	25584231	Pgl_GLEAN_10016960	K3ZJA6_SETIT	Uncharacterized protein	LOC101768225 SETIT_026659mg		integral component of membrane [GO:0016021]; zinc ion binding [GO:0008270]
23623713	1	256350717	TGCAGCTTCATCAGCAGGAGCACTCTATTGGGCATGCTCTGATCACAATTCAACAGGCCGTATGACCAT	G	A	256349848	256353208	Pgl_GLEAN_10021047	K3Y054_SETIT	Uncharacterized protein	SETIT_007565mg
23622002	1	256562050	TGCAGAACAAAAGCAACTGCCTGTCTCTGGAGCAAAAGAACAAAGGCCTGCGAGTTCTTGGACGCCAAT	G	A	256558387	256565441	Pgl_GLEAN_10015380	K3ZBY2_SETIT	Uncharacterized protein	SETIT_024055mg		ubiquitin-protein transferase activity [GO:0004842]
23639003	1	256564042	TGCAGCAGGCCTCCTCTCATTCACCAGCACCGCACCACTGGTGTGATCACCATTGTTCATTGGAGGAAG	A	G	256558387	256565441	Pgl_GLEAN_10015380	K3ZBY2_SETIT	Uncharacterized protein	SETIT_024055mg		ubiquitin-protein transferase activity [GO:0004842]
23598152	1	256564108	TGCAGAAATGGAGCATCACGTGCAAGTTGGGCTGGTGCTGAACTTCAGCAGCACCG	C	T	256558387	256565441	Pgl_GLEAN_10015380	K3ZBY2_SETIT	Uncharacterized protein	SETIT_024055mg		ubiquitin-protein transferase activity [GO:0004842]
9993487	1	256601120	TGCAGGGAGAAGATGAACTCCATGGACCTCCTCCGTTATATGGCTCCG	T	C	256596653	256603275	Pgl_GLEAN_10015382	K3Z7B1_SETIT	Uncharacterized protein	LOC101768890 SETIT_022431mg		Rad51B-Rad51C-Rad51D-XRCC2 complex [GO:0033063]; ATP binding [GO:0005524]; DNA binding [GO:0003677]; DNA-dependent ATPase activity [GO:0008094]; double-strand break repair via homologous recombination [GO:0000724]
9988756	1	257200009	TGCAGCCGCGGCGGTAGGTGGAGCGGCAGCAGGTTGCCCTTGTAGAAGAGCTCGTCGGCGGGGGACGCG	G	A	257198475	257200100	Pgl_GLEAN_10006159	K3ZA48_SETIT	Uncharacterized protein	LOC101756581 SETIT_023419mg
23629030	1	257919735	TGCAGAAGACGACGAACAAACAGTCGCGGCAAGCTACCGCGTACCTACCAGCAGAAGAAGTAACCAACG	G	C	257918711	257920769	Pgl_GLEAN_10004690	K3Z4B0_SETIT	Uncharacterized protein	LOC101760496 SETIT_021378mg		integral component of membrane [GO:0016021]; ATP binding [GO:0005524]; ATPase activity [GO:0016887]
23595719	1	258116944	TGCAGCTAGCTTTTAATCTCCATTTCACCACAATTTTATTCTAACAGAGCAGTGTACTAGTGTTCATTC	C	T	258116459	258120730	Pgl_GLEAN_10021619	K3Z7G7_SETIT	Uncharacterized protein	LOC101762126 SETIT_022487mg		ATP binding [GO:0005524]; protein serine/threonine kinase activity [GO:0004674]
23625605	1	258189325	TGCAGAATTCGTGGCGAATCGTGCTGAAATTCACGGTGAAACAAATCGACCG	T	C	258185250	258189394	Pgl_GLEAN_10021616	K3Z4U9_SETIT	Uncharacterized protein	LOC101763615 SETIT_021462mg		RNA binding [GO:0003723]; zinc ion binding [GO:0008270]
23595555	1	258262813	TGCAGCAGTTGTAACCTCGCCTATGCCAGCCAGCCCAGCTGCTGTATGTACACGGTGGAGGCCACATGT	T	G	258258443	258263409	Pgl_GLEAN_10021614	K3ZF96_SETIT	Uncharacterized protein	LOC101784011 SETIT_025245mg		hydrolase activity [GO:0016787]; phosphatidylinositol dephosphorylation [GO:0046856]
23595475	1	258262912	TGCAGCAAGGTGTTTACGTGTCAGCTGACACGCGCATGCATGATACTGTAGATGACTAGCTAGATGCAA	A	G	258258443	258263409	Pgl_GLEAN_10021614	K3ZF96_SETIT	Uncharacterized protein	LOC101784011 SETIT_025245mg		hydrolase activity [GO:0016787]; phosphatidylinositol dephosphorylation [GO:0046856]
23612829	1	258658471	TGCAGGAAAGAAAAAAAAGAGCGCAACGCAACAAAGCAAGGATCACATCCACGGCACGGCATGGCCTAG	G	A	258657986	258665240	Pgl_GLEAN_10021595	K3Z699_SETIT	Pectin acetylesterase (EC 3.1.1.-)	LOC101770387 SETIT_022068mg	"FUNCTION: Hydrolyzes acetyl esters in homogalacturonan regions of pectin. In type I primary cell wall	galacturonic acid residues of pectin can be acetylated at the O-2 and O-3 positions. Decreasing the degree of acetylation of pectin gels in vitro alters their physical properties. {ECO:0000256|RuleBase:RU363114}."
23611938	1	258660385	TGCAGCGAAAGCAGAAAGATGTCAGAGGCCGAGGAGAAGAACTTGAGAGAGGGGATCCATGGCGCGGGT	G	A	258657986	258665240	Pgl_GLEAN_10021595	K3Z699_SETIT	Pectin acetylesterase (EC 3.1.1.-)	LOC101770387 SETIT_022068mg	"FUNCTION: Hydrolyzes acetyl esters in homogalacturonan regions of pectin. In type I primary cell wall	galacturonic acid residues of pectin can be acetylated at the O-2 and O-3 positions. Decreasing the degree of acetylation of pectin gels in vitro alters their physical properties. {ECO:0000256|RuleBase:RU363114}."
9993770	1	258660451	TGCAGGTGCTGTCCATGATCTTGGATCACGGGGTCCCGCCG	C	T	258657986	258665240	Pgl_GLEAN_10021595	K3Z699_SETIT	Pectin acetylesterase (EC 3.1.1.-)	LOC101770387 SETIT_022068mg	"FUNCTION: Hydrolyzes acetyl esters in homogalacturonan regions of pectin. In type I primary cell wall	galacturonic acid residues of pectin can be acetylated at the O-2 and O-3 positions. Decreasing the degree of acetylation of pectin gels in vitro alters their physical properties. {ECO:0000256|RuleBase:RU363114}."
9993300	1	258660884	TGCAGGCCATCATCTCGGCGGCGCAGACCACGCCG	A	G	258657986	258665240	Pgl_GLEAN_10021595	K3Z699_SETIT	Pectin acetylesterase (EC 3.1.1.-)	LOC101770387 SETIT_022068mg	"FUNCTION: Hydrolyzes acetyl esters in homogalacturonan regions of pectin. In type I primary cell wall	galacturonic acid residues of pectin can be acetylated at the O-2 and O-3 positions. Decreasing the degree of acetylation of pectin gels in vitro alters their physical properties. {ECO:0000256|RuleBase:RU363114}."
23633761	1	258661200	TGCAGCAGAGAGTGATACCTGAATCAGCACCTGCAATCTGACTGAGGAAGAGATGCGAATTGAGCTGAT	G	A	258657986	258665240	Pgl_GLEAN_10021595	K3Z699_SETIT	Pectin acetylesterase (EC 3.1.1.-)	LOC101770387 SETIT_022068mg	"FUNCTION: Hydrolyzes acetyl esters in homogalacturonan regions of pectin. In type I primary cell wall	galacturonic acid residues of pectin can be acetylated at the O-2 and O-3 positions. Decreasing the degree of acetylation of pectin gels in vitro alters their physical properties. {ECO:0000256|RuleBase:RU363114}."
9989692	1	258661266	TGCAGGTTCCCTGGTAGCACATCTTTGCATCTGGCGGCTCGCAGCGGGAACCTGGATTGCATCCGAGAT	T	C	258657986	258665240	Pgl_GLEAN_10021595	K3Z699_SETIT	Pectin acetylesterase (EC 3.1.1.-)	LOC101770387 SETIT_022068mg	"FUNCTION: Hydrolyzes acetyl esters in homogalacturonan regions of pectin. In type I primary cell wall	galacturonic acid residues of pectin can be acetylated at the O-2 and O-3 positions. Decreasing the degree of acetylation of pectin gels in vitro alters their physical properties. {ECO:0000256|RuleBase:RU363114}."
23623911	1	258661727	TGCAGGAGGATCCCGTATGCTGTCGCGCTGAAGCGCAACCATGTAGCGTGTGCGGCTTTGCTAAATCCT	C	T	258657986	258665240	Pgl_GLEAN_10021595	K3Z699_SETIT	Pectin acetylesterase (EC 3.1.1.-)	LOC101770387 SETIT_022068mg	"FUNCTION: Hydrolyzes acetyl esters in homogalacturonan regions of pectin. In type I primary cell wall	galacturonic acid residues of pectin can be acetylated at the O-2 and O-3 positions. Decreasing the degree of acetylation of pectin gels in vitro alters their physical properties. {ECO:0000256|RuleBase:RU363114}."
23593460	1	258708455	TGCAGGGCTCTTCTAGGCGGCTCTCCTTCCAGCCCCGTCCTCCAAGCAAGAAACGGAAACACACACAGC	C	G	258706846	258711105	Pgl_GLEAN_10021589	K3ZD13_SETIT	Replication protein A subunit	LOC101773875 SETIT_024444mg	"FUNCTION: Component of the replication protein A complex (RPA) required for DNA recombination	repair and replication. The activity of RPA is mediated by single-stranded DNA binding and protein interactions. Probably involved in repair of double-strand DNA breaks (DSBs) induced by genotoxic stresses. {ECO:0000256|RuleBase:RU364130}."
23601056	1	2587346	TGCAGCGGCGGCAGGTCATGGAACTGGAACACCTGCTGGTGGTCTGCGCCG	C	T	2587119	2590232	Pgl_GLEAN_10025141	K3ZJ21_SETIT	Uncharacterized protein	LOC101771445 SETIT_026574mg		DNA binding [GO:0003677]
23591359	1	258956919	TGCAGCGCCGCCGTCATCTTCTTCAACCGCAGATCCCGCTCTCCCTCGCCCCCTCCGCCAGGCCCGAGA	T	C	258954223	258959902	Pgl_GLEAN_10021579	K3ZCE3_SETIT	Uncharacterized protein	LOC101786830 SETIT_024218mg		"regulation of transcription
23624901	1	259868181	TGCAGTTAATTAGATTAATCTAGCGCTGTCTACGTCGAGTACTCGATGAAAGTCCCAGTTTTAGTGATC	A	G	259866816	259868793	Pgl_GLEAN_10006735	K3Z775_SETIT	WAT1-related protein	LOC101783871 SETIT_022395mg		integral component of membrane [GO:0016021]; transmembrane transporter activity [GO:0022857]
23638969	1	260817924	TGCAGCAGAAGGAGCTCAGGCGGCTGGCGGGCCTGGAGCACCTCGTGGACCCCGACATGCCG	G	C	260813947	260820159	Pgl_GLEAN_10012841	K3Z3K4_SETIT	Uncharacterized protein	LOC101764557 SETIT_021122mg		cytosol [GO:0005829]; intracellular protein transport [GO:0006886]; vesicle-mediated transport [GO:0016192]
23623780	1	261385379	TGCAGGAACAATCAATCATGGACATGGTGACCCCTTGCTAGCGATTCCTCTGGCGCTTTGCTGAGGCGG	A	G	261380963	261385746	Pgl_GLEAN_10028619	K3Z5U0_SETIT	Uncharacterized protein	LOC101768754 SETIT_021908mg		phosphoprotein phosphatase activity [GO:0004721]
23596834	1	265032740	TGCAGGCTTGCAGAGCACCAAGTTAATTGAGCTGAGCCAACCCTCCCCGTGTATCGCGCTGTTGCGTGC	T	C	265032268	265032990	Pgl_GLEAN_10014099	K3ZAC2_SETIT	CASP-like protein	LOC101767415 SETIT_023493mg		integral component of membrane [GO:0016021]; plasma membrane [GO:0005886]; multicellular organism growth [GO:0035264]; response to auxin [GO:0009733]; response to brassinosteroid [GO:0009741]; unidimensional cell growth [GO:0009826]
8166080	1	267247256	TGCAGCAGCTCGACCTCTCCTCCAACGACTTCAACGGCTCCATCCCGCCCGACCTCGGCGAGCTCCCGC	C	A	267246210	267249387	Pgl_GLEAN_10005031	K3Z705_SETIT	Uncharacterized protein	LOC101753891 SETIT_022325mg		DNA binding transcription factor activity [GO:0003700]
9992484	1	267247364	TGCAGCGCCTCGTGCTCGCACGGAACGCCTTCGCCG	C	A	267246210	267249387	Pgl_GLEAN_10005031	K3Z705_SETIT	Uncharacterized protein	LOC101753891 SETIT_022325mg		DNA binding transcription factor activity [GO:0003700]
9993459	1	267247397	TGCAGGCTGCGGCAGTTGCGGAGGTCGAGCGGGAGGTCGCCG	T	C	267246210	267249387	Pgl_GLEAN_10005031	K3Z705_SETIT	Uncharacterized protein	LOC101753891 SETIT_022325mg		DNA binding transcription factor activity [GO:0003700]
8170858	1	267247436	TGCAGAACCTCGACGTCTCCGGGAACGCGCTCTCCG	A	T	267246210	267249387	Pgl_GLEAN_10005031	K3Z705_SETIT	Uncharacterized protein	LOC101753891 SETIT_022325mg		DNA binding transcription factor activity [GO:0003700]
23629513	1	267520462	TGCAGCAGCTTCTTGATCTTGAGAGCCATCCTTCCCTCCTTGTTTGAATCACCTCACACAGAAAGCACC	G	A	267518201	267522759	Pgl_GLEAN_10002187	K3XGU8_SETIT	Uncharacterized protein	LOC101759204 SETIT_001119mg		nucleus [GO:0005634]
9991664	1	267534562	TGCAGAGTTCCCTGGAGCGAAGCTGGTGAGCGACGCGGTGGCCAAGTCCG	G	C	267530502	267535272	Pgl_GLEAN_10002189	K3XGA7_SETIT	Uncharacterized protein	LOC101759612 SETIT_000927mg		integral component of membrane [GO:0016021]
23617058	1	267712014	TGCAGCAGCAGTCGAAAATGGTGGAGGTGGTGGTAACCAGCAGCAAGAACTCGCCG	A	C	267708513	267714375	Pgl_GLEAN_10032990	K3Z3M1_SETIT	Uncharacterized protein	LOC101758343 SETIT_021139mg		ATP binding [GO:0005524]; protein metabolic process [GO:0019538]
23638469	1	268661163	TGCAGGTTGTTGTTGGAGTCGATGAAGGGGTCGTGGATGGCGATCGAGTCCACCG	G	A	268659084	268662189	Pgl_GLEAN_10032947	K3Z9U8_SETIT	Uncharacterized protein	LOC101771704 SETIT_023229mg
23626743	1	268821435	TGCAGCTAATAGTGGTTGCAGAAATCTTTGCAGCCG	G	A	268817006	268822389	Pgl_GLEAN_10032939	K3Z808_SETIT	Uncharacterized protein	LOC101773461 SETIT_022496mg		"histone binding [GO:0042393]; metal ion binding [GO:0046872]; regulation of transcription
23627411	1	269609849	TGCAGGGACTGTGTGGACGGCGACGTCGCACATCGCGGCGGCGGTGGTGGGCTCCG	G	C	269608465	269613759	Pgl_GLEAN_10005744	K3Y7Y3_SETIT	tRNA pseudouridine synthase (EC 5.4.99.-)	LOC101785598 SETIT_010324mg		pseudouridine synthase activity [GO:0009982]; RNA binding [GO:0003723]; pseudouridine synthesis [GO:0001522]; tRNA processing [GO:0008033]
8169767	1	27021387	TGCAGCACGTCCGCCATCACCACCGCCACGGTGACCG	C	T	27020668	27021792	Pgl_GLEAN_10026679	K3ZN41_SETIT	Uncharacterized protein	SETIT_028016mg
23589589	1	270236700	TGCAGATCGACATGTACGTGGCAGTACAGCACAACACTGAATTTGCTTCAACTAGGGTACCG	C	T	270235887	270239073	Pgl_GLEAN_10038189	K3Y4W0_SETIT	Uncharacterized protein	SETIT_009248mg		integral component of membrane [GO:0016021]; ATP binding [GO:0005524]; protein kinase activity [GO:0004672]
23630897	1	270236711	TGCAGATACTAGATAAGTCATGTACGTGGCAGTACAGCACAACACTGAATTTGCTTCAACTAGGGTACC	A	G	270235887	270239073	Pgl_GLEAN_10038189	K3Y4W0_SETIT	Uncharacterized protein	SETIT_009248mg		integral component of membrane [GO:0016021]; ATP binding [GO:0005524]; protein kinase activity [GO:0004672]
23642885	1	270236777	TGCAGGCTGTAGCCAACAAACCTTTTGCTTGTGGATTGGAATGCCTATTTCTGTGTGATGCAATACCTA	C	T	270235887	270239073	Pgl_GLEAN_10038189	K3Y4W0_SETIT	Uncharacterized protein	SETIT_009248mg		integral component of membrane [GO:0016021]; ATP binding [GO:0005524]; protein kinase activity [GO:0004672]
23644042	1	270246002	TGCAGACATCGTGTTGGGCTCCCCTGCCCGCATCAAAATTCTAGCCAGCCCGAAGTCCGCAACCTTAGC	A	C	270243771	270247144	Pgl_GLEAN_10038190	K3Y4Y4_SETIT	Uncharacterized protein	LOC101768865 SETIT_009272mg		integral component of membrane [GO:0016021]; ATP binding [GO:0005524]; protein kinase activity [GO:0004672]
9992038	1	270260515	TGCAGCGGCGCCATGGCGTCGGACCGTGGTGAGGTTGACACCTCCCGCGCGTTCCG	C	G	270260087	270261727	Pgl_GLEAN_10038194	K3Y667_SETIT	Uncharacterized protein	LOC101771962 SETIT_009708mg
23613027	1	270264419	TGCAGGAGCGCCGCCAAGCCGCACCTGCCCTTGGTTGTCGCTGTGGACGCCCCTAGTTCACAAATAAGA	G	A	270264282	270267948	Pgl_GLEAN_10038195	K3Y6C2_SETIT	Uncharacterized protein	LOC101771166 SETIT_009763mg
9992462	1	271275699	TGCAGCGTCCCTACGACGTGCCGAGCGGCGACCG	C	A	271274049	271276089	Pgl_GLEAN_10038247	K3Y7J0_SETIT	Uncharacterized protein	LOC101757637 SETIT_010181mg		Golgi cisterna membrane [GO:0032580]; integral component of membrane [GO:0016021]; fucosyltransferase activity [GO:0008417]; Lewis a epitope biosynthetic process [GO:0010493]; protein glycosylation [GO:0006486]
9965848	1	271883283	TGCAGCGCCGCGTTGAACGCGTTCCGCCGCGCCACCAGGAACATCTGTGTGCACTCCGTCGAGTACCCG	T	C	271879638	271890103	Pgl_GLEAN_10038281	K3Y5F8_SETIT	Uncharacterized protein	LOC101774938 SETIT_009446mg
8160675	1	271887199	TGCAGCGGCACGAACGATCTGCCATGCGTGTGGATGGATTCTTGTGGGTTAAACCTCGTGTCGTGTCCG	A	G	271879638	271890103	Pgl_GLEAN_10038281	K3Y5F8_SETIT	Uncharacterized protein	LOC101774938 SETIT_009446mg
9901983	1	272806456	TGCAGTACTAAGCGACGCGGATCCTCATCAACGACAATGGCATGGGAAGCATGCTCGGATGCGGCGCGG	G	C	272805361	272810102	Pgl_GLEAN_10038345	K3Y6T6_SETIT	Uncharacterized protein	LOC101785720 SETIT_009927mg		signal transduction [GO:0007165]
23630864	1	273748346	TGCAGTTTATGATGTGTAGGAAGTATTTGAGGATCTAAACAATAAGTTCATATTCTTTTGGTGTCAGCA	T	G	273747003	273750014	Pgl_GLEAN_10015017	K3Y9A8_SETIT	Uncharacterized protein	LOC101782081 SETIT_010800mg
23614741	1	273748831	TGCAGTTATGTATCAGCATGTGCCATTTGGCGTCTGGCCCACTTTGTCTGACTGGTGAGTGGTGTCCAT	T	A	273747003	273750014	Pgl_GLEAN_10015017	K3Y9A8_SETIT	Uncharacterized protein	LOC101782081 SETIT_010800mg
23644070	1	274598713	TGCAGCGAGGTGACGTCGGCGGTGGCGCCGTGCCTCGGGTATGCGATGGGCAGCTCGACGTCCCCGTCC	A	G	274594942	274600252	Pgl_GLEAN_10004447	K3YAY4_SETIT	Non-specific lipid-transfer protein	LOC101769557 SETIT_011376mg	FUNCTION: Plant non-specific lipid-transfer proteins transfer phospholipids as well as galactolipids across membranes. May play a role in wax or cutin deposition in the cell walls of expanding epidermal cells and certain secretory tissues. {ECO:0000256|RuleBase:RU000628}.	lipid binding [GO:0008289]; lipid transport [GO:0006869]
9911128	1	274659708	TGCAGCGCGCGGTATCTGCCGTCGTTGAAGGCCCAGGTCCG	C	T	274657333	274662644	Pgl_GLEAN_10004459	K3ZH73_SETIT	Uncharacterized protein	LOC101781290 SETIT_025925mg		"heme binding [GO:0020037]; iron ion binding [GO:0005506]; oxidoreductase activity
23616618	1	274812786	TGCAGATCGAAAGGGTCCCTCCTGGAATCGAGCAATCCG	T	G	274810059	274812827	Pgl_GLEAN_10009907	K3Y764_SETIT	Uncharacterized protein	LOC101786001 SETIT_010055mg		hydrolase activity [GO:0016787]
23641122	1	274812821	TGCAGCACGCGCACCACGGCTACTTCGTCGGCTGCACGTCGCCCACCG	C	T	274810059	274812827	Pgl_GLEAN_10009907	K3Y764_SETIT	Uncharacterized protein	LOC101786001 SETIT_010055mg		hydrolase activity [GO:0016787]
23641813	1	274946606	TGCAGCGCTCCTGGACCATCCTCTTCGCCTGCGCCGTCGCCCTGATCCCCGTCTACCTCTTCACCGAGC	A	C	274945073	274947614	Pgl_GLEAN_10009926	K3Y917_SETIT	Uncharacterized protein	SETIT_010709mg
23625326	1	30031495	TGCAGGGTGGTAGGCCTAGAATTGGAGAAGGTGCACACAACTTGCGGTTTCCTTTGATGAACACATCAC	C	T	30028956	30032126	Pgl_GLEAN_10008822	K3YMH1_SETIT	Uncharacterized protein	LOC101755192 SETIT_015450mg		integral component of membrane [GO:0016021]; ATP binding [GO:0005524]; protein serine/threonine kinase activity [GO:0004674]
23588910	1	30086045	TGCAGACGAGGGTCGATGGTAACAGGACTTGTTAGCTTGGCGATGACATTGTCGACTGTGTACCTGTCA	T	C	30084897	30088920	Pgl_GLEAN_10008820	K3ZH50_SETIT	Uncharacterized protein	LOC101765369 SETIT_025902mg		ADP binding [GO:0043531]
23631691	1	31114419	TGCAGGCAGCTTTGAAAGTGAGATTTACATCATCCG	A	T	31113891	31114802	Pgl_GLEAN_10024059	K3ZJG1_SETIT	Uncharacterized protein	LOC101755917 SETIT_026714mg		carbohydrate metabolic process [GO:0005975]
9914867	1	31114728	TGCAGGATCCCGTAGTAGAGGTCCTTCTGGAACAGGTACGCGTCCTGGTCCGCCTCCG	C	G	31113891	31114802	Pgl_GLEAN_10024059	K3ZJG1_SETIT	Uncharacterized protein	LOC101755917 SETIT_026714mg		carbohydrate metabolic process [GO:0005975]
9910090	1	31681511	TGCAGCCGTTCCCGGCGCGCCTGTCGGCCGTGCCGCCGCGGATTCTGTCCG	C	T	31679886	31682283	Pgl_GLEAN_10012652	K3ZN93_SETIT	Uncharacterized protein	LOC101755506 SETIT_028068mg		methyltransferase activity [GO:0008168]
23640714	1	325756	TGCAGCTCGAGAAGCTTCCCCAGGTGCGCGTCACCACGCCGCACTACCTCGGCATCCTCGCGCCCTCCG	G	C	322615	330535	Pgl_GLEAN_10012373	K3ZIB5_SETIT	Uncharacterized protein	LOC101769042 SETIT_026317mg		"hydrolase activity
23593393	1	3519614	TGCAGGGCATATCTATACCTGTCCTTCAACTCGCTAACGTTTGCAATCGCGCTGGTCGCTGTGGTAATT	C	G	3519012	3519833	Pgl_GLEAN_10000127	K3ZP19_SETIT	Uncharacterized protein	LOC101766051 SETIT_028349mg
23636620	1	35749275	TGCAGAAGATCAGGGGCACCGACGCCGTCGACGACGAGCTGGACGATATCGTCGCGGCGAACGCCGCCG	C	T	35747692	35749492	Pgl_GLEAN_10036086	K3XWC1_SETIT	Uncharacterized protein	SETIT_006229mg		integral component of membrane [GO:0016021]; transmembrane transporter activity [GO:0022857]
9988592	1	35749341	TGCAGCAGCGCTCTCACCTTGTCGCGGTCCTCGCCCTGCTGCACGAGGCTGTTGGGCGTCTCCG	G	A	35747692	35749492	Pgl_GLEAN_10036086	K3XWC1_SETIT	Uncharacterized protein	SETIT_006229mg		integral component of membrane [GO:0016021]; transmembrane transporter activity [GO:0022857]
23611232	1	35805311	TGCAGCACTCTGCAACACTGCAACAGATCAACCCATCTCATCTCTGCTCCACTCCAAAGCCTGCTTGTC	C	A	35804958	35805553	Pgl_GLEAN_10036089	K3ZNH2_SETIT	Uncharacterized protein	SETIT_028149mg
23591086	1	36567075	TGCAGCCTCCTCAGCCTCCAGAGCGCCGCGACCGCGCGCTCCCCACATCGCCTTGGCCGCCGCCACTGA	C	T	36566589	36568996	Pgl_GLEAN_10029176	K3ZJU7_SETIT	Uncharacterized protein	LOC101777542 SETIT_026852mg		plastid [GO:0009536]; cell redox homeostasis [GO:0045454]
23623348	1	36567141	TGCAGCGGCGGCGGTGACGGCGGTGGAGAACCGCGCGCGTGACGACATGGCCGCGCGCGATTTCGGACG	G	C	36566589	36568996	Pgl_GLEAN_10029176	K3ZJU7_SETIT	Uncharacterized protein	LOC101777542 SETIT_026852mg		plastid [GO:0009536]; cell redox homeostasis [GO:0045454]
23613816	1	36581276	TGCAGGTAGCCAGGTACACAAGTTCAGAAATCGGACACTGAAATTGCCTGACAGCACAAATTCACATAG	G	A	36574145	36588138	Pgl_GLEAN_10029178	K3ZHX7_SETIT	Uncharacterized protein	LOC101777129 SETIT_026179mg		GTP binding [GO:0005525]
23601279	1	36963607	TGCAGCTACCTTGGTGAAAAGTGAAAACTGAGCAGTCAACTCCACCG	G	A	36963465	36969801	Pgl_GLEAN_10029184	K3XV20_SETIT	Uncharacterized protein	LOC101780132 SETIT_005777mg		ADP binding [GO:0043531]
23644663	1	3700036	TGCAGGGAGCTCACATGGTGAATTGCGCTTACAACAGCTTGTGGATGGGCCAGTTCATCCGCCCGAGAT	C	T	3698943	3701376	Pgl_GLEAN_10006814	K3ZHA9_SETIT	Uncharacterized protein	LOC101754435 SETIT_025961mg		catalytic activity [GO:0003824]
8171349	1	3700102	TGCAGCCAGTAGACGCCCATGGGGTCGCCGTTGGGGTCCTCGAACCAGAAGTCGTCGCCG	G	A	3698943	3701376	Pgl_GLEAN_10006814	K3ZHA9_SETIT	Uncharacterized protein	LOC101754435 SETIT_025961mg		catalytic activity [GO:0003824]
23615438	1	37659551	TGCAGAGTCCCATTGATGACGACGACAGCCATCTGACAGAAAGCTCGCGGAGCTAACGCTCCCCGAGAT	G	T	37657623	37660830	Pgl_GLEAN_10007588	K3ZHZ6_SETIT	3-ketoacyl-CoA synthase (EC 2.3.1.-)	LOC101772648 SETIT_026198mg		"integral component of membrane [GO:0016021]; transferase activity
23599461	1	37659617	TGCAGCAAGGCCAGCAGCTGGATGGCCTGAACTGCATTGATGTGGACGGGCGACCCGCCG	T	G	37657623	37660830	Pgl_GLEAN_10007588	K3ZHZ6_SETIT	3-ketoacyl-CoA synthase (EC 2.3.1.-)	LOC101772648 SETIT_026198mg		"integral component of membrane [GO:0016021]; transferase activity
18170057	1	38113229	TGCAGATCGAGCGGCTGGTGTTTAGGGACCTGGTGGCCGACACCATCCGCGAGCTCGCCGACGCGGACC	G	A	38109778	38113979	Pgl_GLEAN_10004284	K3ZHK9_SETIT	Uncharacterized protein	SETIT_026061mg		regulation of monopolar cell growth [GO:0051513]
23591064	1	39212267	TGCAGCCTATGGAGCTGGGAGACTGTTATGTAATTAGCCACTCCCTGGCTGGGACGTGGTATATACGAC	A	C	39211423	39213386	Pgl_GLEAN_10007926	K3ZJK4_SETIT	Uncharacterized protein	LOC101760656 SETIT_026757mg		integral component of membrane [GO:0016021]
23624821	1	39212333	TGCAGTGCTTACTAGGTACTAATAAAGAGGTAACTTGAGGCAGCTAGACTTGCGAAGCTATGTCACGTG	G	A	39211423	39213386	Pgl_GLEAN_10007926	K3ZJK4_SETIT	Uncharacterized protein	LOC101760656 SETIT_026757mg		integral component of membrane [GO:0016021]
23638880	1	41808032	TGCAGAGCTGCTGTGCGGTCTCCCTGAGCAGAACCAGCTGCGCCTTCTTGTCTCCCATGGACATGATGG	C	T	41806777	41809082	Pgl_GLEAN_10029928	K3ZHM7_SETIT	Uncharacterized protein	LOC101782505 SETIT_026079mg
23624159	1	42676686	TGCAGGCTCACGCTGCACTTCTACCTCGAGGCGCTCCAGATTATGAAACAATCTATTGCTAAGGACGAG	A	T	42675051	42676885	Pgl_GLEAN_10009256	K3ZM15_SETIT	Uncharacterized protein	SETIT_027627mg
23600746	1	43043747	TGCAGCGACGCGGATACGAGGAATTCTTTGTTGCCGCTACCTCTCGCCG	A	T	43042711	43044869	Pgl_GLEAN_10017253	K3ZMS4_SETIT	Uncharacterized protein	SETIT_027894mg		RNA binding [GO:0003723]
23639403	1	4407778	TGCAGGTCCCTTGAGGGAAAGGTGGCCGTCATCACTGGCGCCGCCAGTAAAATGGGCGAGGCGATTGCC	G	A	4407053	4408420	Pgl_GLEAN_10010219	K3ZMN8_SETIT	Uncharacterized protein	LOC101762673 SETIT_027857mg
23595233	1	44902237	TGCAGTTTGCACGCCAGTAACTAACGCGATTAAACAAAACTAATCCGAATTCCCTTTTGGCAGCTTTCC	A	T	44899584	44904725	Pgl_GLEAN_10035235	K3ZH79_SETIT	Uncharacterized protein	LOC101766192 SETIT_025931mg		"integral component of membrane [GO:0016021]; calcium ion binding [GO:0005509]; oxidoreductase activity
23589974	1	44902304	TGCAGCAATGTGAATGAAGAATAATAAAAGAAAAATGAGAATGTCAAGAGGTGGTGATGTGTTTGTCGG	G	T	44899584	44904725	Pgl_GLEAN_10035235	K3ZH79_SETIT	Uncharacterized protein	LOC101766192 SETIT_025931mg		"integral component of membrane [GO:0016021]; calcium ion binding [GO:0005509]; oxidoreductase activity
9966821	1	45701282	TGCAGGACCTTGGTGTTCATCGGGTTGACGAACCGAGGCGTCTTGAACTGGCTCGGAGCGCAGCCGAGG	G	A	45699995	45702073	Pgl_GLEAN_10035213	K3ZP24_SETIT	Uncharacterized protein	LOC101771047 SETIT_028354mg		"jasmonate-amino synthetase activity [GO:0080123]; induced systemic resistance
9988297	1	45701423	TGCAGAGCTGCGCCAACTGCTTGGACCTCGCCTTCGTCGACGGGGGCTACCTGGGTTCCAGGAAGACCG	C	A	45699995	45702073	Pgl_GLEAN_10035213	K3ZP24_SETIT	Uncharacterized protein	LOC101771047 SETIT_028354mg		"jasmonate-amino synthetase activity [GO:0080123]; induced systemic resistance
9999802	1	45923953	TGCAGAAGCTCGTCGCCGTCGAGGGTGACAATGCCCCG	G	A	45922156	45923971	Pgl_GLEAN_10035209	K3ZIF6_SETIT	Uncharacterized protein	LOC101771438 SETIT_026358mg		integral component of membrane [GO:0016021]
8169931	1	46111906	TGCAGGTCACCCATGTGTAGTTTATGCCG	C	G	46109218	46114574	Pgl_GLEAN_10035204	K3Z5X9_SETIT	Carboxypeptidase (EC 3.4.16.-)	LOC101758066 SETIT_021947mg		serine-type carboxypeptidase activity [GO:0004185]
23644767	1	47843530	TGCAGTCAGTGGGCACGAACGACACTTTCCCCACAGTGATGTCAAACAGCATCTGTATATTCTGCGGCT	T	G	47842239	47843606	Pgl_GLEAN_10023781	K3ZN39_SETIT	Uncharacterized protein	LOC101753086 SETIT_028014mg		aspartic-type endopeptidase activity [GO:0004190]
23640777	1	4809028	TGCAGGATGCCATCGGAATAGCGAAATTCCACCCTAAACGTCCTAAAAATCGAATCTTTATGAGGCCCG	G	A	4800542	4809515	Pgl_GLEAN_10018239	K3ZH63_SETIT	Uncharacterized protein	LOC101767955 SETIT_025915mg		ATP binding [GO:0005524]
8170947	1	48625266	TGCAGACTGCCCCAGGATCTCGTCCAGCTGCCG	C	T	48623655	48626917	Pgl_GLEAN_10020969	K3ZK55_SETIT	Uncharacterized protein	SETIT_026961mg
23623308	1	48818682	TGCAGCGGATGCAAGGTTGAGGAGGCAGAGGAAGAAGACGAGCTGGAATGCCATCGGAGGCCGTGGAAT	G	A	48817393	48820223	Pgl_GLEAN_10020964	K3YUD5_SETIT	Uncharacterized protein	SETIT_017881mg		serine-type carboxypeptidase activity [GO:0004185]
23640224	1	48819247	TGCAGTACAATCCCTACTCCTGGACCAAGGCTGCAAGCATCTTATTCATCGATTCACCG	T	C	48817393	48820223	Pgl_GLEAN_10020964	K3YUD5_SETIT	Uncharacterized protein	SETIT_017881mg		serine-type carboxypeptidase activity [GO:0004185]
23640800	1	49015534	TGCAGGCCCTCTCACAAACAGCTCTCCTCTCTGCCTGACGGACAGGGGCTTGCCAGTTACGTGATCCAC	T	C	49013296	49023911	Pgl_GLEAN_10020959	K3ZLV5_SETIT	Uncharacterized protein	LOC101776033 SETIT_027567mg		catalytic activity [GO:0003824]; metabolic process [GO:0008152]
9915416	1	49491356	TGCAGGCCATGCTCGCTTCGGTCAAACTTGAGGTTATGTCGCCCCCG	A	G	49489713	49500192	Pgl_GLEAN_10013475	K3ZJB9_SETIT	Uncharacterized protein	LOC101769839 SETIT_026672mg		cytosol [GO:0005829]
23622727	1	52213487	TGCAGCACGCCGTCGCCGCCGCCGTCGAGCTCCTCGACCAGCTCCCGCAGGGCGGAGAACGGGTCGCCC	C	G	52213179	52215446	Pgl_GLEAN_10019979	K3ZJM4_SETIT	Uncharacterized protein	LOC101762264 SETIT_026777mg
23619462	1	52215282	TGCAGGTGTGGATGTTGTGGTGGCGGACATGCTTGACCTGCCATTTGAGCCG	T	A	52213179	52215446	Pgl_GLEAN_10019979	K3ZJM4_SETIT	Uncharacterized protein	LOC101762264 SETIT_026777mg
23619340	1	5238173	TGCAGGTCCAGCAGAAACCGTGCCTGCACTTGCAGAACACGTCCGTGGCGTCGTCGCCG	G	A	5237289	5238890	Pgl_GLEAN_10018225	K3ZL99_SETIT	RBR-type E3 ubiquitin transferase (EC 2.3.2.31)	LOC101756191 SETIT_027355mg		metal ion binding [GO:0046872]; ubiquitin-protein transferase activity [GO:0004842]
23641456	1	5238782	TGCAGGTAGTCGAACAGCTCGCGCTTCTTGCCGTCGCGCTCCG	C	G	5237289	5238890	Pgl_GLEAN_10018225	K3ZL99_SETIT	RBR-type E3 ubiquitin transferase (EC 2.3.2.31)	LOC101756191 SETIT_027355mg		metal ion binding [GO:0046872]; ubiquitin-protein transferase activity [GO:0004842]
23591255	1	5330837	TGCAGCGAGGAGGCGCACCGTCCCGTGTCGTGCGACACGGTGCGCGCGTGGCTGGAGAAGAACAGCACG	T	G	5329876	5331431	Pgl_GLEAN_10018222	K3ZNX2_SETIT	RBR-type E3 ubiquitin transferase (EC 2.3.2.31)	LOC101756595 SETIT_028302mg		metal ion binding [GO:0046872]; ubiquitin-protein transferase activity [GO:0004842]
23639372	1	5399706	TGCAGGGTCGTGCTGGGCGTTCACGTCGGTGTCGACGGTGGAGAGCGCGCAGGCGATAAGCACCGAGAT	A	C	5398834	5400109	Pgl_GLEAN_10018217	K3ZIT9_SETIT	Uncharacterized protein	LOC101776040 SETIT_026492mg		cysteine-type peptidase activity [GO:0008234]
9895457	1	54329055	TGCAGCAGCGGCAGGTGCAGGTCGATGCCCAGGTAGTCCTCCGCCTCGTCCTTCACAGGCTTCCACTTC	C	T	54327448	54330517	Pgl_GLEAN_10003476	K3ZFI5_SETIT	Uncharacterized protein	SETIT_025337mg		integral component of membrane [GO:0016021]; ATP binding [GO:0005524]; protein serine/threonine kinase activity [GO:0004674]
23622311	1	57717895	TGCAGAGCGTGACAACGACCGTGCCGAGTTCATGAAGCTATGCAAGAGGGTGGAGTACACTATCCGAGA	C	T	57715434	57719320	Pgl_GLEAN_10033952	K3ZI39_SETIT	Uncharacterized protein	LOC101757138 SETIT_026241mg		integral component of membrane [GO:0016021]
23631577	1	58093809	TGCAGCAGCGGGACGAAGGCCGACTGCTACCG	G	C	58092130	58095877	Pgl_GLEAN_10033946	K3ZJN4_SETIT	Uncharacterized protein	SETIT_026787mg
23644448	1	58471515	TGCAGTAGGCGTTTAGGGTATTTTGCTCTGCACCG	G	C	58469732	58476637	Pgl_GLEAN_10033932	K3ZHD6_SETIT	Auxin response factor	LOC101781693 SETIT_025988mg	FUNCTION: Auxin response factors (ARFs) are transcriptional factors that bind specifically to the DNA sequence 5'-TGTCTC-3' found in the auxin-responsive promoter elements (AuxREs). {ECO:0000256|RuleBase:RU004561}.	"nucleus [GO:0005634]; DNA binding [GO:0003677]; auxin-activated signaling pathway [GO:0009734]; regulation of transcription
23640975	1	58487261	TGCAGCTGTGCAAGGAGGGCCCTGGGCTCATGCCCGAGGAAATCAAGAACATCCTCCTGCAATCCACCG	A	C	58485660	58489789	Pgl_GLEAN_10033931	K3ZI10_SETIT	Uncharacterized protein	LOC101781298 SETIT_026212mg		protein dimerization activity [GO:0046983]
23595148	1	589610	TGCAGTTGCTAAACCAGTGGCAGCAGGCAAAGTTCCTGCTGCTCAAGCTGAAGCCGCGGGCGGGCCGAG	C	T	588291	589704	Pgl_GLEAN_10012364	K3ZJS4_SETIT	Uncharacterized protein	LOC101762807 SETIT_026828mg		vacuolar transport [GO:0007034]
8166397	1	63625959	TGCAGCAGCAAGCACCGACATCACCCACCGCCTCAGTCTCGGAGTCTAACATCGTCGTGTCATCGAATG	A	G	63624228	63628300	Pgl_GLEAN_10025970	K3ZM94_SETIT	Uncharacterized protein	LOC101756187 SETIT_027708mg		"regulation of transcription
9975132	1	63626897	TGCAGCGTCAAGCCATCCCCTCCAAACTGTCCACCGTAGAACAAGTCCGCCG	C	T	63624228	63628300	Pgl_GLEAN_10025970	K3ZM94_SETIT	Uncharacterized protein	LOC101756187 SETIT_027708mg		"regulation of transcription
23610875	1	63852627	TGCAGATGAACAATTCATTAAGATGTTAATGACATGAGTTTGGAATAGCAATCAAATGTTCCTGTCAAA	T	A	63849795	63858304	Pgl_GLEAN_10013627	K3YHD4_SETIT	Protein DETOXIFICATION (Multidrug and toxic compound extrusion protein)	LOC101784768 SETIT_013652mg		integral component of membrane [GO:0016021]; antiporter activity [GO:0015297]; drug transmembrane transporter activity [GO:0015238]
23592373	1	63852986	TGCAGGAACCGCGTGAGGGGGACCAGCATCGCCACGGCAAAGTGCTGCGGGATCAACCAGATGCTCATC	C	T	63849795	63858304	Pgl_GLEAN_10013627	K3YHD4_SETIT	Protein DETOXIFICATION (Multidrug and toxic compound extrusion protein)	LOC101784768 SETIT_013652mg		integral component of membrane [GO:0016021]; antiporter activity [GO:0015297]; drug transmembrane transporter activity [GO:0015238]
23638787	1	63869462	TGCAGGAACCGCGTGAGCGGGAGCAGCATCGCCATGGCGAAGTGCTGCGGGATGAGCCACATGCTCATC	G	C	63866218	63869815	Pgl_GLEAN_10013626	K3YKT9_SETIT	Protein DETOXIFICATION (Multidrug and toxic compound extrusion protein)	LOC101784088 SETIT_014858mg		integral component of membrane [GO:0016021]; antiporter activity [GO:0015297]; drug transmembrane transporter activity [GO:0015238]
9897120	1	63869582	TGCAGCGCTCGTGGATCGTGCTCCTCATCTTCGCCGCCGCGCTGACGCCGACCTACATCTTCATGGAGC	A	G	63866218	63869815	Pgl_GLEAN_10013626	K3YKT9_SETIT	Protein DETOXIFICATION (Multidrug and toxic compound extrusion protein)	LOC101784088 SETIT_014858mg		integral component of membrane [GO:0016021]; antiporter activity [GO:0015297]; drug transmembrane transporter activity [GO:0015238]
23634336	1	64597668	TGCAGGAGTTGCACCTCAGATTAACCCTGAAAAGGTCAAGCTGGTCACTGTTCTGAGCATCGATGGTGG	T	C	64595962	64598454	Pgl_GLEAN_10017277	K3YHZ7_SETIT	Patatin (EC 3.1.1.-)	LOC101776266 SETIT_013866mg	FUNCTION: Lipolytic acyl hydrolase (LAH). {ECO:0000256|RuleBase:RU361262}.	hydrolase activity [GO:0016787]; lipid catabolic process [GO:0016042]
23635214	1	65083306	TGCAGCAGGGGCCCGATCACCAGGGAAGGGCAGAGTGACACCACGTCCAGCCCG	C	T	65080994	65086940	Pgl_GLEAN_10017288	K3XXN8_SETIT	Uncharacterized protein	LOC101761481 SETIT_006689mg		catalytic activity [GO:0003824]; coenzyme binding [GO:0050662]
23623397	1	65722494	TGCAGCGTCGGGAAGGCCAGCCACGCACATGGCTTTCTTCGTCGCTGTAGCTCTCGTCTACGTCCTCGC	G	A	65720803	65724760	Pgl_GLEAN_10033179	K3YHA1_SETIT	Uncharacterized protein	LOC101777633 SETIT_013619mg		"heme binding [GO:0020037]; iron ion binding [GO:0005506]; monooxygenase activity [GO:0004497]; oxidoreductase activity
23634859	1	66612252	TGCAGTGGATCAAAGACTCCATTACAAGTATGGCGGTGGCAGAAGAGATTACAGTCACCCATGTGCATC	T	C	66611005	66613823	Pgl_GLEAN_10033160	K3YN93_SETIT	Uncharacterized protein	SETIT_015733mg
18165990	1	66613616	TGCAGCGGCGGCGGCGTGTACAGCTTCTTCGGCAAGGGCAAGTACGAGGGCGACTGGGTGGACGGCAAG	G	C	66611005	66613823	Pgl_GLEAN_10033160	K3YN93_SETIT	Uncharacterized protein	SETIT_015733mg
9974769	1	66613682	TGCAGCGCCCGCCGTGGAACTCCCCCTCGTACCG	C	T	66611005	66613823	Pgl_GLEAN_10033160	K3YN93_SETIT	Uncharacterized protein	SETIT_015733mg
18179730	1	66651555	TGCAGTGTGCGACCGAGGTGAAGCACCTGGTGATGAAGGTTGAGTTCTGCGGCGATTTCGACACGCTCC	G	A	66651453	66652317	Pgl_GLEAN_10033158	K3YMR9_SETIT	Uncharacterized protein	LOC101762756 SETIT_015552mg		integral component of membrane [GO:0016021]
23622573	1	67631961	TGCAGATTTCCATGGCTTGATATAGAAAACGGATATTGAAGCATGAGACTGACAGATCCTTGTCAGAAA	G	A	67629445	67633710	Pgl_GLEAN_10038161	K3YHA5_SETIT	Glutamate decarboxylase (EC 4.1.1.15)	LOC101755874 SETIT_013612mg		glutamate decarboxylase activity [GO:0004351]; pyridoxal phosphate binding [GO:0030170]; glutamate metabolic process [GO:0006536]
9991805	1	6892004	TGCAGATTGCCCTGAAAATAAGCATCCTCCG	A	G	6889440	6892578	Pgl_GLEAN_10024129	K3ZHW6_SETIT	Uncharacterized protein	LOC101762540 SETIT_026168mg		hydrolase activity [GO:0016787]; lipid metabolic process [GO:0006629]
9893733	1	6914816	TGCAGAGGACGCCATTGCCATGGCCGCGGAACGAATTAGCAATCCAAACCCACCCAACACGAAATAGAA	G	A	6914192	6917443	Pgl_GLEAN_10024127	K3ZIF2_SETIT	Uncharacterized protein	LOC101761713 SETIT_026354mg		extracellular region [GO:0005576]; polygalacturonase activity [GO:0004650]; carbohydrate metabolic process [GO:0005975]; cell wall organization [GO:0071555]
23636138	1	6914882	TGCAGGTTGTCCTGGCATTGATGCTGGCCGCCGCGCTCAGCTCGGCCCG	A	G	6914192	6917443	Pgl_GLEAN_10024127	K3ZIF2_SETIT	Uncharacterized protein	LOC101761713 SETIT_026354mg		extracellular region [GO:0005576]; polygalacturonase activity [GO:0004650]; carbohydrate metabolic process [GO:0005975]; cell wall organization [GO:0071555]
23633698	1	6920109	TGCAGCAGCAACTCTAGGACCTACCTTGTTTGATCAGGCCATTGTTAAGCAAGATCCCTCTCAGCACCA	G	A	6919896	6922927	Pgl_GLEAN_10024126	K3ZP27_SETIT	Uncharacterized protein	LOC101762130 SETIT_028357mg		"nucleus [GO:0005634]; DNA binding [GO:0003677]; protein dimerization activity [GO:0046983]; regulation of transcription
23624781	1	69541949	TGCAGTGCACTCACACTCACCAGACCATCATGGCCGACGGCACGGCGAGCCTGAAGAAGGCGGGGATGC	A	C	69541901	69544561	Pgl_GLEAN_10038128	K3YI11_SETIT	Uncharacterized protein	LOC101780587 SETIT_013880mg		peroxisome [GO:0005777]; 12-oxophytodienoate reductase activity [GO:0016629]; FMN binding [GO:0010181]; jasmonic acid biosynthetic process [GO:0009695]; oxylipin biosynthetic process [GO:0031408]; response to fungus [GO:0009620]; response to ozone [GO:0010193]; stamen development [GO:0048443]
9993583	1	69544199	TGCAGGGGGTTGGAGTCGTAGGCGTCGAGGTGATCGATGGCCG	A	G	69541901	69544561	Pgl_GLEAN_10038128	K3YI11_SETIT	Uncharacterized protein	LOC101780587 SETIT_013880mg		peroxisome [GO:0005777]; 12-oxophytodienoate reductase activity [GO:0016629]; FMN binding [GO:0010181]; jasmonic acid biosynthetic process [GO:0009695]; oxylipin biosynthetic process [GO:0031408]; response to fungus [GO:0009620]; response to ozone [GO:0010193]; stamen development [GO:0048443]
23630569	1	69544248	TGCAGGTTCCTCCTGGAAGTGACCCGTGCCGTGGTCTCCGCCATCGGGGCAGACCGCGTTGCTGTCCGA	C	T	69541901	69544561	Pgl_GLEAN_10038128	K3YI11_SETIT	Uncharacterized protein	LOC101780587 SETIT_013880mg		peroxisome [GO:0005777]; 12-oxophytodienoate reductase activity [GO:0016629]; FMN binding [GO:0010181]; jasmonic acid biosynthetic process [GO:0009695]; oxylipin biosynthetic process [GO:0031408]; response to fungus [GO:0009620]; response to ozone [GO:0010193]; stamen development [GO:0048443]
23630597	1	69544361	TGCAGGTTTTGATGGCATTGAGATCCACGGCGCCCATGGCTACCTGATCGACCAGTTCCTCAAGGACGG	T	C	69541901	69544561	Pgl_GLEAN_10038128	K3YI11_SETIT	Uncharacterized protein	LOC101780587 SETIT_013880mg		peroxisome [GO:0005777]; 12-oxophytodienoate reductase activity [GO:0016629]; FMN binding [GO:0010181]; jasmonic acid biosynthetic process [GO:0009695]; oxylipin biosynthetic process [GO:0031408]; response to fungus [GO:0009620]; response to ozone [GO:0010193]; stamen development [GO:0048443]
23589924	1	70207347	TGCAGCAAGACGCGCACTAGCCGATGGACGCGACACGATCAGCTCAGAGAGCGTGACCTTGTAGTCGCA	C	T	70204760	70209518	Pgl_GLEAN_10038098	K3YGN9_SETIT	Uncharacterized protein	LOC101775446 SETIT_013407mg		exocyst [GO:0000145]; exocytosis [GO:0006887]
23592169	1	70207656	TGCAGCTGTTCGGCTTCGCCGAGGCCATCAGCATCGGCCGCCGCTCCCCTGAGAAGCTCTTCAAGATCA	A	G	70204760	70209518	Pgl_GLEAN_10038098	K3YGN9_SETIT	Uncharacterized protein	LOC101775446 SETIT_013407mg		exocyst [GO:0000145]; exocytosis [GO:0006887]
23592588	1	70431250	TGCAGGAGCAGTGCCTCCAGCTGCCACAGCTGCGTACGTGGCGAGTCAGCAGGAGCGTGTCAGACACGT	T	C	70421742	70431275	Pgl_GLEAN_10038090	K3YG16_SETIT	Uncharacterized protein	LOC101773707 SETIT_013184mg		"integral component of membrane [GO:0016021]; calcium ion binding [GO:0005509]; oxidoreductase activity
23589183	1	70467769	TGCAGAGCCCTCACATGGAATGTTCCCACTCCGATCCACTGCCAGACCTAACGAAATTAGGTGGGGAGG	G	A	70467057	70467996	Pgl_GLEAN_10038089	K3YK59_SETIT	Uncharacterized protein	LOC101772199 SETIT_014628mg
9913295	1	71190205	TGCAGCTGGAGTCACTTGATCTCTCCTACAACAAGCTCTCCG	A	G	71187870	71191568	Pgl_GLEAN_10001445	K3YM33_SETIT	Uncharacterized protein	SETIT_015310mg		integral component of membrane [GO:0016021]
9895766	1	7136763	TGCAGCATCCCCATCTCCAGCGGCATGCACCCGTCGAGCCTGTTGTTGAGGAAGTTGATCTCGTCCAGC	T	G	7135464	7139566	Pgl_GLEAN_10024120	A0A0Q3PIJ8_SETIT	Uncharacterized protein (Fragment)	SETIT_0022912mg
9963834	1	7136829	TGCAGAACACCACCGTCATCGACGTCAGCGGCAACGTCCTCGTCGGGACCCTGCCGACGCAGCTCTCCA	C	T	7135464	7139566	Pgl_GLEAN_10024120	A0A0Q3PIJ8_SETIT	Uncharacterized protein (Fragment)	SETIT_0022912mg
23623852	1	71639050	TGCAGGACTAGTTGCCGCAGCGTCTGGGCAGCTGGAGCAGGTGCTTGAGAAGAGCGGCAATAATGGTGA	G	T	71637751	71642081	Pgl_GLEAN_10001446	K3Z5N5_SETIT	Uncharacterized protein	LOC101777253 SETIT_021853mg		chloroplast thylakoid [GO:0009534]; plastid chromosome [GO:0009508]; plastid-encoded plastid RNA polymerase complex [GO:0000427]; chloroplast organization [GO:0009658]; plastid transcription [GO:0042793]; response to light stimulus [GO:0009416]; thylakoid membrane organization [GO:0010027]
23622905	1	71639985	TGCAGCAGTTTAAAACACACAGGAACAAGAAATTCCAGGAGTTGGGAAGCGATATGAGGACCTCGGGCG	G	A	71637751	71642081	Pgl_GLEAN_10001446	K3Z5N5_SETIT	Uncharacterized protein	LOC101777253 SETIT_021853mg		chloroplast thylakoid [GO:0009534]; plastid chromosome [GO:0009508]; plastid-encoded plastid RNA polymerase complex [GO:0000427]; chloroplast organization [GO:0009658]; plastid transcription [GO:0042793]; response to light stimulus [GO:0009416]; thylakoid membrane organization [GO:0010027]
9974349	1	72541942	TGCAGCCGCGGCAGCGCGCCCAGCTCCG	G	A	72539209	72544874	Pgl_GLEAN_10025900	K3YGK3_SETIT	Uncharacterized protein	LOC101757092 SETIT_013371mg		integral component of membrane [GO:0016021]; ATP binding [GO:0005524]; protein serine/threonine kinase activity [GO:0004674]
23596346	1	73495578	TGCAGAGGTTGCTCTCTCAGATGGCAGATAACCTTTCTGTCATTGTGGAGAGAAATGAGAAAGCTTGTG	A	T	73492008	73496773	Pgl_GLEAN_10010269	K3YMU2_SETIT	Eukaryotic translation initiation factor 3 subunit C (eIF3c) (Eukaryotic translation initiation factor 3 subunit 8) (eIF3 p110)	LOC101760338 SETIT_015575mg	"FUNCTION: Component of the eukaryotic translation initiation factor 3 (eIF-3) complex	which is involved in protein synthesis of a specialized repertoire of mRNAs and
9988833	1	74091082	TGCAGCGAGGCGACGAGCGCGGGCGCGGGGAGGTTGGTTGGGAGAGGGAGCGGGTAGACGGCGTAGAAG	G	C	74083710	74093556	Pgl_GLEAN_10007496	K3YGL3_SETIT	Uncharacterized protein	LOC101763162 SETIT_013381mg
23634452	1	75864296	TGCAGGGATAAAATGTGCAGTTTTGCTCGTCGTCCACGCGGTTAACGCCACACAGTGAGGCCAATAGCT	G	C	75861241	75869466	Pgl_GLEAN_10034693	K3YIW4_SETIT	Uncharacterized protein	LOC101776398 SETIT_014183mg		DNA binding [GO:0003677]
23645135	1	76005567	TGCAGCTGCCCGACGACCTCGTCGGCCCTGAGAGCGTCGCGTTCGACGCGCACGGCGCCG	G	A	76004891	76006275	Pgl_GLEAN_10034696	K3YMN3_SETIT	Uncharacterized protein	LOC101775584 SETIT_015514mg		"nucleus [GO:0005634]; DNA binding [GO:0003677]; regulation of transcription
23589633	1	77519390	TGCAGATCTCGCGGATCGAGACGAAGCATACCAACCCAGCAACGCCCGAGACGAGCGGATCTAGCCCGC	A	C	77518000	77519608	Pgl_GLEAN_10024277	K3XL64_SETIT	Uncharacterized protein	LOC101754220 SETIT_002635mg		protein domain specific binding [GO:0019904]
23639063	1	78524919	TGCAGCCTCGTGGAGGCCAGCGTCCGCGTCCACACGCCGCCGACGGCGTCGGAAGCCTCGAAGACCACC	C	A	78522834	78525377	Pgl_GLEAN_10010920	K3YH33_SETIT	Flavin-containing monooxygenase (EC 1.-.-.-)	LOC101776942 SETIT_013551mg		"flavin adenine dinucleotide binding [GO:0050660]; N
23633632	1	78800814	TGCAGATACTGCTGGAGGCGGAACAGTGTTGTTTCGTTCTGCAAGATGCAGATGCAGCACCG	G	A	78795482	78801820	Pgl_GLEAN_10031707	K3YJ51_SETIT	Uncharacterized protein	LOC101758013 SETIT_014270mg
9917984	1	80284261	TGCAGGTGCCAGCTCCCTGCTAGCAATCCACAAGAGGAACCCAGAGATCAAGAAACCCG	C	A	80284098	80294904	Pgl_GLEAN_10031745	K3YH12_SETIT	Uncharacterized protein	LOC101779251 SETIT_013530mg
9917895	1	8275786	TGCAGGTGACGGTGTTCGAGGGCACGTTCGGGTACGTGCCGCCG	G	C	8274612	8276091	Pgl_GLEAN_10005953	K3ZN73_SETIT	Uncharacterized protein	LOC101774967 SETIT_028048mg		ATP binding [GO:0005524]; protein serine/threonine kinase activity [GO:0004674]
23590161	1	84274378	TGCAGCACTGGCGAAGGCGGTTTACACGGAGATCGCCGTGCCCATGGCCATCTGCTGCCTGACCTACAC	C	T	84271781	84275177	Pgl_GLEAN_10011990	K3YHC1_SETIT	Uncharacterized protein	LOC101757610 SETIT_013639mg		integral component of membrane [GO:0016021]; transmembrane transport [GO:0055085]
23635362	1	84274444	TGCAGCATTCTCTCTGTCCGTGTCCACGCTCGTGTCCGAAGAGACCG	G	A	84271781	84275177	Pgl_GLEAN_10011990	K3YHC1_SETIT	Uncharacterized protein	LOC101757610 SETIT_013639mg		integral component of membrane [GO:0016021]; transmembrane transport [GO:0055085]
23613460	1	8838230	TGCAGGCTCTCCAACTAAGGTTGGAGGTCCTCCCACGGGCGCCCGTTGCCATCACCCGTGGAGGGTTTT	T	C	8836996	8839604	Pgl_GLEAN_10017129	K3ZHC3_SETIT	Uncharacterized protein	LOC101774690 SETIT_025975mg		ADP binding [GO:0043531]
23641794	1	9013125	TGCAGCGCCGCCGACACGATGGTGGCGGTGAGGGAGTACTTGAGGGAGCTGTAGTCGCTGTAGGAGACC	T	C	9012659	9013174	Pgl_GLEAN_10017119	K3ZK07_SETIT	CASP-like protein	LOC101752801 SETIT_026912mg		integral component of membrane [GO:0016021]; plasma membrane [GO:0005886]
9966328	1	9413767	TGCAGCTCGGCCTCGTCGGTCTTGTCCGTCTCGATGGACAGCACCACGTTGCTGCGGCGCACGAACTGG	G	T	9411900	9413983	Pgl_GLEAN_10004724	K3Y5Y4_SETIT	Uncharacterized protein	LOC101777525 SETIT_009623mg
9991603	1	9738750	TGCAGAGGAAGGCGTGCCCGATCAACATCCTGGACAAACGTCAATGATGTCTCGAGCCG	T	C	9737222	9739912	Pgl_GLEAN_10016433	K3ZHS7_SETIT	Uncharacterized protein	LOC101786151 SETIT_026129mg		ATP binding [GO:0005524]; microtubule binding [GO:0008017]; microtubule motor activity [GO:0003777]; microtubule-based movement [GO:0007018]
9917505	2	10014264	TGCAGGTAGCCGAGGCGGTGCACGTCGTCCG	G	T	10013397	10015133	Pgl_GLEAN_10003980	K4A8F5_SETIT	Uncharacterized protein	LOC101766071 SETIT_035161mg		"heme binding [GO:0020037]; iron ion binding [GO:0005506]; monooxygenase activity [GO:0004497]; oxidoreductase activity
9991519	2	10014657	TGCAGTGAGAGCAGCACGGCAATCACGCTCTTCTTCTCACTTCCATCGCCACCG	T	G	10013397	10015133	Pgl_GLEAN_10003980	K4A8F5_SETIT	Uncharacterized protein	LOC101766071 SETIT_035161mg		"heme binding [GO:0020037]; iron ion binding [GO:0005506]; monooxygenase activity [GO:0004497]; oxidoreductase activity
9989162	2	101437830	TGCAGCTTGACGCCCTCCTCGGAGTCGAGCTTGTCGAAATGGAAGGCGTGGTCGGCGCCCTTGGACTCG	A	G	101433868	101441197	Pgl_GLEAN_10035594	K3Y2W7_SETIT	Uncharacterized protein	LOC101767448 SETIT_008550mg		mitochondrion [GO:0005739]; plastoglobule [GO:0010287]; oxidoreductase activity [GO:0016491]; cellular response to light stimulus [GO:0071482]
9993678	2	10192950	TGCAGGTATTTCTGCATGCCGTCCTGGCAAGGAAGCGGAAGATGCAGCTGCGGTTCCG	G	C	10191605	10197929	Pgl_GLEAN_10006972	K4A6C1_SETIT	Uncharacterized protein	LOC101772811 SETIT_034425mg		integral component of membrane [GO:0016021]; intracellular [GO:0005622]; calcium channel activity [GO:0005262]; intracellular cAMP activated cation channel activity [GO:0005222]; inward rectifier potassium channel activity [GO:0005242]; calcium ion import [GO:0070509]; nitric oxide mediated signal transduction [GO:0007263]; plant-type hypersensitive response [GO:0009626]
9977116	2	10283133	TGCAGGGAGTTTGAAAAGGAATGAGAAGATCCAGCTGAACCCCAAGATGCCG	C	T	10281829	10283298	Pgl_GLEAN_10006978	K4A9Q8_SETIT	Uncharacterized protein	LOC101775248 SETIT_035614mg		"transferase activity
23603362	2	103798222	TGCAGGTATTCCAGCAGTGCAGGCAGGACGTCGTCGGGGAGACTCCG	A	G	103794869	103802809	Pgl_GLEAN_10002678	K3XUX4_SETIT	Transcription elongation factor SPT5	LOC101784024 SETIT_005731mg		"nucleus [GO:0005634]; ribosome [GO:0005840]; structural constituent of ribosome [GO:0003735]; regulation of DNA-templated transcription
23612274	2	104081796	TGCAGCGTGCCGAGACCGCATGGCTGAACTGCTGAAGCCTGAAGCACACAAGCGCCTGGCAGCGTGCTC	G	A	104078221	104082458	Pgl_GLEAN_10005735	K3XW97_SETIT	Uncharacterized protein	LOC101762160 SETIT_006205mg		"integral component of membrane [GO:0016021]; actin filament binding [GO:0051015]; hydrolase activity
23599299	2	104330957	TGCAGATTCTCATTCTCTGTCGGCACAAGTCAAACACCG	C	G	104329441	104332993	Pgl_GLEAN_10000495	K3XZE6_SETIT	Uncharacterized protein	LOC101767449 SETIT_007307mg		RNA binding [GO:0003723]
9972301	2	104332041	TGCAGAAGTCTACCGATTGTCGGCACCGTCGACAGGACCTCGCCGACGTGCAGCCG	T	C	104329441	104332993	Pgl_GLEAN_10000495	K3XZE6_SETIT	Uncharacterized protein	LOC101767449 SETIT_007307mg		RNA binding [GO:0003723]
23616267	2	10519622	TGCAGACATCGCAGATGCCGTGGATGGACGGGATGAGCACGTCGGTGGGGCAACCG	A	G	10518293	10519855	Pgl_GLEAN_10006992	K4AM99_SETIT	Uncharacterized protein	SETIT_040036mg		"transferase activity
23625760	2	105420673	TGCAGAGCTGGAGCTCATTGGCGGAGCAAGTCAAGGCCGTGCTCCG	C	T	105415774	105420775	Pgl_GLEAN_10028200	K3XXN7_SETIT	Trehalose 6-phosphate phosphatase (EC 3.1.3.12)	LOC101773502 SETIT_006695mg	FUNCTION: Removes the phosphate from trehalose 6-phosphate to produce free trehalose. {ECO:0000256|RuleBase:RU361117}.	trehalose-phosphatase activity [GO:0004805]; trehalose biosynthetic process [GO:0005992]
23638241	2	106453117	TGCAGGAGCCCGCCAACGTTTCCTTAATCCCTGCCTTATCCTGCCG	C	T	106452662	106459357	Pgl_GLEAN_10029655	K3XVJ3_SETIT	Uncharacterized protein	LOC101783911 SETIT_005950mg		intracellular [GO:0005622]; electron transfer activity [GO:0009055]; protein disulfide oxidoreductase activity [GO:0015035]; cell redox homeostasis [GO:0045454]; intracellular signal transduction [GO:0035556]
9993469	2	10753977	TGCAGGCTTGCCACGGCGGCAGGAGACGTTCCAGCTCGCCCCG	G	T	10752525	10754360	Pgl_GLEAN_10016132	K4A9P0_SETIT	Uncharacterized protein	LOC101779452 SETIT_035596mg		"transferase activity
23631897	2	10775923	TGCAGCGCGCTCCTGTCCATCAGATCCG	C	G	10775215	10777098	Pgl_GLEAN_10016128	K4AFV7_SETIT	Uncharacterized protein	LOC101781462 SETIT_037764mg
23630146	2	1080351	TGCAGGACTCGGGGTACCTCATGGGCACCAGGTGGGCTGTCTTCAGGGGGGACAGCACCAGCCG	C	T	1080029	1080505	Pgl_GLEAN_10017858	K4AIW2_SETIT	Uncharacterized protein	LOC101774874 SETIT_038824mg
23610420	2	1095447	TGCAGACTCCAGAAGCAGTGTGTGTAGTTCTGGATCTGTGGGATCTGATTCAGGAGCTGCCCCATTTGA	T	C	1093937	1096154	Pgl_GLEAN_10017860	K4AKL4_SETIT	Uncharacterized protein	LOC101775277 SETIT_039437mg		oxidoreductase activity [GO:0016491]
23614872	2	109407271	TGCAGTTTAACGGACACCTCGCGCTGCTCGTGATCGCTGGTGCGGCTGCATACGCGGCCGTCCTATCCA	C	G	109404172	109408266	Pgl_GLEAN_10015499	K3XZM6_SETIT	Uncharacterized protein	LOC101780686 SETIT_007387mg		cytoplasm [GO:0005737]; rRNA methyltransferase activity [GO:0008649]
23625900	2	109473148	TGCAGATCGAAGACGAGGGGCAGGAGTGGCAGGGAAGGAAGGAAGCCGCGACCG	A	T	109469416	109473424	Pgl_GLEAN_10015503	K3XW11_SETIT	Uncharacterized protein	LOC101756482 SETIT_006119mg		"integral component of membrane [GO:0016021]; transferase activity
23610441	2	11153175	TGCAGACTTCTCCAAAGTCCAAATCGCGATGGGGAGGAGGAGGTTCGTGTGTCGCGGGATAACTGTGGG	C	T	11150766	11156521	Pgl_GLEAN_10016106	K4A576_SETIT	Uncharacterized protein	LOC101755801 SETIT_034030mg		"intracellular [GO:0005622]; phosphorelay sensor kinase activity [GO:0000155]; detection of visible light [GO:0009584]; protein-chromophore linkage [GO:0018298]; regulation of transcription
18153806	2	115678884	TGCAGAAGAAGGAATAATTGGTGATGGCGGGTCGGCAACGATTGCCG	T	G	115675440	115678887	Pgl_GLEAN_10030588	K3XZD9_SETIT	Uncharacterized protein	LOC101773504 SETIT_007300mg
9976964	2	11597344	TGCAGGCTCTCCTCGCTCGCGTCCACGGCCGCCACCACCTTCAGCGCCTTGGTCACCGCCG	G	A	11596761	11597543	Pgl_GLEAN_10023452	K4AFM6_SETIT	Uncharacterized protein	LOC101763495 SETIT_037683mg		response to stress [GO:0006950]
9993386	2	11597402	TGCAGGCGCTGTTGTGGGCGCTGGACAACGTCGTGCGGTGCCACCCG	T	C	11596761	11597543	Pgl_GLEAN_10023452	K4AFM6_SETIT	Uncharacterized protein	LOC101763495 SETIT_037683mg		response to stress [GO:0006950]
9973031	2	11609695	TGCAGATCATGGTGCCCAACAACTACCAGAGCTTCATCAGCATTCTGACCG	C	G	11608364	11610720	Pgl_GLEAN_10023455	K4A734_SETIT	Uncharacterized protein	LOC101764712 SETIT_034551mg		"hydrolase activity
9916976	2	11609865	TGCAGGGTCAAACTACTCCTACTCTGTCCAGGCTGGAGTTCTTGCCG	T	G	11608364	11610720	Pgl_GLEAN_10023455	K4A734_SETIT	Uncharacterized protein	LOC101764712 SETIT_034551mg		"hydrolase activity
23644197	2	11720426	TGCAGCTGCTGCGATGCCGTCGTGCCGCTTCCG	C	T	11717318	11721070	Pgl_GLEAN_10023457	K3XRR2_SETIT	Uncharacterized protein	SETIT_004606mg		metal ion binding [GO:0046872]
9994116	2	11721043	TGCAGTGGCGTCAAGTTTGGCGGTTTGCGGCGGCTTGCGCTGCCACCACCG	G	A	11717318	11721070	Pgl_GLEAN_10023457	K3XRR2_SETIT	Uncharacterized protein	SETIT_004606mg		metal ion binding [GO:0046872]
9963718	2	11750294	TGCAGGGCGACGTCCCCGCGAAGCACCCCAAGGGCGTGCCCTTCGTGGGCGGGTCCAAGAAGGTGGCCG	C	G	11748564	11750716	Pgl_GLEAN_10023459	K4AM96_SETIT	Uncharacterized protein	LOC101767433 SETIT_040033mg		"hydrolase activity
9998832	2	11750360	TGCAGGCCCGTCACCATGTTGGAGGTCATGAGCTGCACCAGCCTCGTGTCCTCGCTGTAGCTCTCGTAG	G	C	11748564	11750716	Pgl_GLEAN_10023459	K4AM96_SETIT	Uncharacterized protein	LOC101767433 SETIT_040033mg		"hydrolase activity
9991990	2	11858094	TGCAGCAGCACACGGACTAATTTCCACAAACAAAGACATACCG	A	G	11857610	11866804	Pgl_GLEAN_10023473	K4ALE7_SETIT	Uncharacterized protein	LOC101773074 SETIT_039727mg		myosin complex [GO:0016459]; actin binding [GO:0003779]; ATP binding [GO:0005524]; microtubule binding [GO:0008017]; microtubule motor activity [GO:0003777]; actin filament organization [GO:0007015]; microtubule-based movement [GO:0007018]
9966976	2	120447715	TGCAGGAGTCGACAAACAAAACATTTTACCTGCAAGTTTCTGCTCCAGCTTCTCCAGCTGGCTAGGAAG	C	T	120442586	120454527	Pgl_GLEAN_10032652	K3XUX1_SETIT	Uncharacterized protein	LOC101760300 SETIT_005728mg		nucleus [GO:0005634]; aldehyde-lyase activity [GO:0016832]; NAD binding [GO:0051287]; phosphogluconate dehydrogenase (decarboxylating) activity [GO:0004616]; zinc ion binding [GO:0008270]; carbohydrate metabolic process [GO:0005975]
9908801	2	12064779	TGCAGCATCGCAGCGTCCCTGGGCGCCACGGGACGACCG	A	C	12064165	12065025	Pgl_GLEAN_10023480	K4AIE4_SETIT	Uncharacterized protein	LOC101786055 SETIT_038656mg
23614844	2	12135089	TGCAGTTGGCGGCCCTCTCGCCGCCGACGAGCTGCCCGACCCTGCGCTCCAGGATGCGGAGCTTGTGTT	C	T	12133997	12135738	Pgl_GLEAN_10023485	K4A8P3_SETIT	Uncharacterized protein	LOC101753523 SETIT_035249mg
23592177	2	1265841	TGCAGCTTACTGACGACAAGATGGCGATGATAAAGTCCCAGTTCTCAGACGAGGAGCCCCTGTTACCGA	A	T	1265452	1266465	Pgl_GLEAN_10017873	K4AKJ4_SETIT	Uncharacterized protein	LOC101770426 SETIT_039417mg		"nucleus [GO:0005634]; DNA binding [GO:0003677]; regulation of transcription
23638402	2	12674817	TGCAGGTCAAGGTGTCGGCGCCCAGGGTCTCAGGGGCGCCCCTCCGCCG	C	T	12674032	12681325	Pgl_GLEAN_10019540	K4A5C0_SETIT	Uncharacterized protein	LOC101782116 SETIT_034074mg		ATP binding [GO:0005524]; protein kinase activity [GO:0004672]
18155923	2	127060693	TGCAGATGCTATTGGGAGGACGATCTCCAAGACCTTGGACCGAGCTTTTGGGCCCTCACGGGGCAACTT	T	C	127059654	127061064	Pgl_GLEAN_10036878	K3XY22_SETIT	Uncharacterized protein	LOC101755405 SETIT_006830mg		integral component of membrane [GO:0016021]
23592968	2	127064533	TGCAGGCCCCGTTCTTCGTGGCGACTAGGCTGGTGCCGAGCGCCATACGGGACAACTGGCTCTCGGCGT	C	T	127064489	127065767	Pgl_GLEAN_10036879	K3XY37_SETIT	Uncharacterized protein	LOC101755817 SETIT_006846mg
23623620	2	1300945	TGCAGCTGCGTGTGGGATCGTGAACGGGTGCTGGTACGCGTTCTCGCCAAGGAACCGCAAGTACAAGAA	A	G	1299760	1304462	Pgl_GLEAN_10017877	K4AKM0_SETIT	Uncharacterized protein	LOC101778532 SETIT_039443mg		"nucleus [GO:0005634]; DNA binding [GO:0003677]; regulation of transcription
9901325	2	13074265	TGCAGGTCGGCCTCCGTCACCACCGCTTTGCCATGGAACGCCTCGCGGATCTGCCCCTGAAGCTTCTTC	T	C	13073267	13074975	Pgl_GLEAN_10019521	K3Z0D5_SETIT	Uncharacterized protein	LOC101766284 SETIT_019998mg		"heme binding [GO:0020037]; iron ion binding [GO:0005506]; monooxygenase activity [GO:0004497]; oxidoreductase activity
9914951	2	13074668	TGCAGGATGGAGTCCACGGTCCTGTGGATGTCCTGGAGGCTGCGCTTCATGCCG	A	G	13073267	13074975	Pgl_GLEAN_10019521	K3Z0D5_SETIT	Uncharacterized protein	LOC101766284 SETIT_019998mg		"heme binding [GO:0020037]; iron ion binding [GO:0005506]; monooxygenase activity [GO:0004497]; oxidoreductase activity
23609958	2	13158453	TGCAGCTGCTTCCTCTCCACTTCCTGCATCAAGGCCTCCTCCACGGCCTTTTCCACTTCACCG	A	G	13157806	13159586	Pgl_GLEAN_10019519	K4ACV9_SETIT	Uncharacterized protein	LOC101753784 SETIT_036716mg		protein dimerization activity [GO:0046983]; response to water deprivation [GO:0009414]
9967966	2	135590394	TGCAGGTGTGGCTAGAGAAGCGGTATGTTGGGTCGCAGCACACCTCGGAGTGGTTCAACACGGCTGGCC	A	T	135583413	135590449	Pgl_GLEAN_10018209	K3XVH7_SETIT	Uncharacterized protein	LOC101770541 SETIT_005934mg		integral component of membrane [GO:0016021]; urea transmembrane transporter activity [GO:0015204]
23628949	2	13593033	TGCAGCGCCTCCGCCTTCACCCGCTCGTCGCCCATCGCTGCTCTCCTCTCCTTGCTGCGGCGACGGTTA	C	G	13592518	13594777	Pgl_GLEAN_10008930	K4AFL6_SETIT	Uncharacterized protein	LOC101762007 SETIT_037673mg		phosphatase activity [GO:0016791]
9975180	2	13867494	TGCAGCGTGCAGCAGGTGGAGGAGGTGAAGTGCCTCATCCGCATCGCGCCG	G	C	13865519	13867746	Pgl_GLEAN_10008942	K4AMV1_SETIT	Uncharacterized protein	LOC101757184 SETIT_040247mg		integral component of membrane [GO:0016021]; transmembrane transporter activity [GO:0022857]
9973847	2	13867501	TGCAGCAGGTGGAGGAGGTGAAGTGCCTGGCCCG	G	C	13865519	13867746	Pgl_GLEAN_10008942	K4AMV1_SETIT	Uncharacterized protein	LOC101757184 SETIT_040247mg		integral component of membrane [GO:0016021]; transmembrane transporter activity [GO:0022857]
23614869	2	14285122	TGCAGTTTAAAGTTCAAACTGCCACAGTCTTGTTGGTCCACCATCTTCCGCTCCTGCTGCCCACATGGT	C	T	14283951	14286793	Pgl_GLEAN_10023725	K4AEL9_SETIT	Uncharacterized protein	LOC101775381 SETIT_037326mg		transcription coactivator activity [GO:0003713]; adaxial/abaxial pattern specification [GO:0009955]; cell proliferation [GO:0008283]; leaf development [GO:0048366]
23594399	2	1439079	TGCAGTCCGAGGTGAGCACGAAGAAGCGTTCAGACACGGAACGCGTCAAGCCACAATGCCCAGCCTTCA	T	C	1436673	1445576	Pgl_GLEAN_10017886	K4A5R9_SETIT	Uncharacterized protein	LOC101755249 SETIT_034223mg
23624082	2	14533144	TGCAGGCCTTCGCTCCCGACGATGATCTGGAGGTGGCGCTGCGCGGCGCGGCGTACGCGAACAGGACGC	G	A	14531486	14540530	Pgl_GLEAN_10023731	K4A5V7_SETIT	Uncharacterized protein	LOC101779712 SETIT_034261mg		integral component of membrane [GO:0016021]; metalloendopeptidase activity [GO:0004222]; cell adhesion [GO:0007155]
23599699	2	14568037	TGCAGCAGAGCTCTCACTCCGCGGCGCGTCCCCG	C	G	14567502	14583659	Pgl_GLEAN_10023736	K4A5B3_SETIT	Calcium-transporting ATPase (EC 3.6.3.8)	LOC101781325 SETIT_034067mg	FUNCTION: This magnesium-dependent enzyme catalyzes the hydrolysis of ATP coupled with the transport of calcium. {ECO:0000256|RuleBase:RU361146}.	integral component of membrane [GO:0016021]; sarcoplasmic reticulum membrane [GO:0033017]; ATP binding [GO:0005524]; calcium-transporting ATPase activity [GO:0005388]
18136983	2	14667999	TGCAGGTAGTACCTGTTATATTGCAGAGAGCAAGGCTCGGTCGCACCCGCGGCATAGCTCTTCACCGAG	G	A	14666238	14669233	Pgl_GLEAN_10023749	K4A7G6_SETIT	Uncharacterized protein	LOC101785488 SETIT_034822mg		"nucleus [GO:0005634]; ATP binding [GO:0005524]; developmental process [GO:0032502]; regulation of transcription
9978017	2	14884791	TGCAGTACTGGGCCCCACAGACTCGCCG	G	A	14884274	14895312	Pgl_GLEAN_10023759	K4A7F1_SETIT	Uncharacterized protein	LOC101754455 SETIT_034807mg		GTP binding [GO:0005525]
23633482	2	1497091	TGCAGAATAGTTCATGCAGCCCAACAGCCTCATTTGAGCATTCCAGAGACTGAAGCTGGAAAAACACGC	C	T	1491188	1497330	Pgl_GLEAN_10017892	K4A6W3_SETIT	Mitochondrial Rho GTPase (EC 3.6.5.-)	LOC101758072 SETIT_034618mg		integral component of mitochondrial outer membrane [GO:0031307]; calcium ion binding [GO:0005509]; GTP binding [GO:0005525]; GTPase activity [GO:0003924]; mitochondrion organization [GO:0007005]
23637139	2	14936640	TGCAGGAAGAAAAGTTCATCATGGTCGTCGACGCGGTGAAGATGACGCTGTCGGCGGTGCCCCTTCCCA	G	A	14935570	14937092	Pgl_GLEAN_10023760	K4AAE1_SETIT	Uncharacterized protein	LOC101754059 SETIT_035848mg
23630875	2	14936706	TGCAGTTTGTACACGACGTCACCGATGACCACCGACGGGCCGCGGCGGACGACCACTTCACCGTTCACC	A	G	14935570	14937092	Pgl_GLEAN_10023760	K4AAE1_SETIT	Uncharacterized protein	LOC101754059 SETIT_035848mg
23604514	2	1530417	TGCAGTGTTTGCACTGCATGTAAAGGAAGAGCTAACCTCATGGCCTGAACAGAGCACCCG	A	G	1526767	1530507	Pgl_GLEAN_10017893	K4AFN3_SETIT	Uncharacterized protein	LOC101759169 SETIT_037690mg		hydrolase activity [GO:0016787]
9965842	2	15616441	TGCAGCGCCGCAACCCTTCATCGGCATCAACTACGGCGACGTGGCGGACAACCTCCCGCCGCCGTCGTC	G	T	15614467	15616872	Pgl_GLEAN_10006451	K4AA84_SETIT	Uncharacterized protein	SETIT_035791mg		"hydrolase activity
23625089	2	1566890	TGCAGATTCTTTTTGCTACAAATGCATATGCCAGTGGGTAAGGATCGTAGCGAGCAAGCATGAAGAACC	T	G	1566351	1568661	Pgl_GLEAN_10017897	K4ACA0_SETIT	Uncharacterized protein	LOC101761203 SETIT_036507mg
9998868	2	159091932	TGCAGGGCAGGGACGCGGTGCTCCTGCGCGCCTACGTCGGGGACAAGCCCACGTGGCGCGACCCGAGAT	C	T	159091689	159097765	Pgl_GLEAN_10027355	K3Y2L0_SETIT	Uncharacterized protein	LOC101786459 SETIT_008435mg		"hydrolase activity
23605606	2	16520333	TGCAGTTGATGTCGCGCGAGCCCGAGAGGGGTTTAAGAGGGGTTGTTGCCG	T	G	16519730	16523352	Pgl_GLEAN_10005194	K4A730_SETIT	Uncharacterized protein	LOC101778108 SETIT_034686mg		microtubule binding [GO:0008017]; microtubule cytoskeleton organization [GO:0000226]
23638815	2	1665606	TGCAGAACATTAGATAGCAAAACAATCAGGTCTGTGTCAAACAACATGAACATAACTGCATATTTCAAG	T	C	1664448	1667150	Pgl_GLEAN_10023351	K4AAK4_SETIT	Uncharacterized protein	LOC101772123 SETIT_035911mg
23634708	2	16912603	TGCAGTGGCTCTTCGGCTTCGTCACCTTCTGGCTCCCCGCGGCGCACGACCGCACCCGCGCTGCGGCGG	C	T	16910517	16913199	Pgl_GLEAN_10013464	K4AET7_SETIT	Uncharacterized protein	LOC101782267 SETIT_037394mg		integral component of membrane [GO:0016021]; oxidation-reduction process [GO:0055114]
9974773	2	16938388	TGCAGCGCCCTCAAAAACTTCTCCGCTAACACCGCCAACATCACCG	A	G	16937606	16941498	Pgl_GLEAN_10013463	K4A5E7_SETIT	Uncharacterized protein	LOC101782673 SETIT_034101mg		integral component of membrane [GO:0016021]; ATP binding [GO:0005524]; protein serine/threonine kinase activity [GO:0004674]
23610478	2	16938560	TGCAGAGACGTCATGTTCCTGAGAAAGCTAAGCGACCCATCGAATCCAGGGAATCCGTCGCTCTTCTGG	A	G	16937606	16941498	Pgl_GLEAN_10013463	K4A5E7_SETIT	Uncharacterized protein	LOC101782673 SETIT_034101mg		integral component of membrane [GO:0016021]; ATP binding [GO:0005524]; protein serine/threonine kinase activity [GO:0004674]
18091142	2	16938581	TGCAGAGACGTCATGTTCCTGAGAAAGCTAAGCGATCCATCGAATCCG	T	C	16937606	16941498	Pgl_GLEAN_10013463	K4A5E7_SETIT	Uncharacterized protein	LOC101782673 SETIT_034101mg		integral component of membrane [GO:0016021]; ATP binding [GO:0005524]; protein serine/threonine kinase activity [GO:0004674]
8168625	2	17155941	TGCAGAAGGACTACACCAAGCGGGCGTCCGTGGCACAGCTTCTTGCGCACCCGTTCGTCGCCG	A	G	17155151	17156103	Pgl_GLEAN_10013453	K4ALU5_SETIT	Uncharacterized protein	LOC101786171 SETIT_039880mg		ATP binding [GO:0005524]; protein serine/threonine kinase activity [GO:0004674]
8166489	2	173407996	TGCAGCCAAATTACTGTACCTTGCCGACTTTGCCGACCTCGAGGCAGGCCCTCTCGAGCACGAAGATTG	A	T	173406723	173411119	Pgl_GLEAN_10027511	K3YRB6_SETIT	Uncharacterized protein	LOC101784610 SETIT_016810mg		kinase activity [GO:0016301]
23617153	2	17412377	TGCAGCAGGCGTGGGAGACGGGGGCGGCATCTCCAGAGACCGTGTCTTTGTGCCCCCG	C	A	17411377	17413520	Pgl_GLEAN_10005396	K4A6J7_SETIT	Uncharacterized protein	LOC101755931 SETIT_034502mg		integral component of membrane [GO:0016021]; ATP binding [GO:0005524]; protein kinase activity [GO:0004672]
23621985	2	17611093	TGCAGAAAGGTGCAGATAAGCTATGCATTTCCAGCCCAGGATCATATGGGCACCAATCCAGCAGGAAGC	T	G	17607479	17611409	Pgl_GLEAN_10002072	K3ZIC4_SETIT	Uncharacterized protein	LOC101782500 SETIT_026326mg
9967381	2	178271881	TGCAGGCTGCCCACCAAATGGACCTACTGCAACAGATGCTCCTCCACCCGCTCGTGCACAACCTGCCGA	G	C	178266807	178272099	Pgl_GLEAN_10009799	K3Z0E0_SETIT	Uncharacterized protein	LOC101753284 SETIT_020003mg
23624339	2	18095941	TGCAGGGTGGTGGCTCGTAGACGCTCACGGCGAAGCCTTTCTCCGCGGCGATCTCCTGGAGCACCATCT	C	T	18094698	18100943	Pgl_GLEAN_10005785	K4AC08_SETIT	Uncharacterized protein	LOC101762282 SETIT_036415mg		protein transport [GO:0015031]
23640771	2	18096189	TGCAGGAGGTCAAGAGCATCCTCGCCGCCAAGTTCGGCAGGGGATTCGTCTCCGCCGCCTCCGAGCTCC	G	A	18094698	18100943	Pgl_GLEAN_10005785	K4AC08_SETIT	Uncharacterized protein	LOC101762282 SETIT_036415mg		protein transport [GO:0015031]
23624609	2	18331502	TGCAGTAGTAGTGGGGAGGGAGGAGCTTGTGCAGAGTTTTCGTTCCATCTTTTTCTTCTTCTTTTTGAT	T	G	18331016	18334414	Pgl_GLEAN_10005790	K4A5M4_SETIT	Uncharacterized protein	SETIT_034178mg		integral component of membrane [GO:0016021]
23589468	2	18356947	TGCAGAGTTCGGTATTGCGAGATGAAACAGCGGAAGTGTTAAGGCAGGGCTCGAGATGATCAGATATAT	A	T	18355785	18358736	Pgl_GLEAN_10005795	K4ADP6_SETIT	Uncharacterized protein	LOC101769463 SETIT_037003mg
23632756	2	184324343	TGCAGTCCAGCAGCAGTTCGTGACTCACCG	T	C	184318849	184325105	Pgl_GLEAN_10023165	K3YPF3_SETIT	Uncharacterized protein	SETIT_016145mg		"integral component of membrane [GO:0016021]; ATP binding [GO:0005524]; ATPase activity
23638340	2	184324370	TGCAGGGCAACAAGACACGCGTACGCCCCACCG	C	T	184318849	184325105	Pgl_GLEAN_10023165	K3YPF3_SETIT	Uncharacterized protein	SETIT_016145mg		"integral component of membrane [GO:0016021]; ATP binding [GO:0005524]; ATPase activity
23637220	2	18722606	TGCAGGCACGGTCCGTCGCGGCGCGACATGGAGGGAAGCGGCGGCGGGAACGCGCAGCGCGGCGATCGC	T	C	18721347	18722980	Pgl_GLEAN_10019469	K4AAC9_SETIT	Uncharacterized protein	LOC101773225 SETIT_035836mg
9966081	2	18921158	TGCAGCGTCTTCTCGACCACCGCCCCCTCCGCCGTCTCCTCGCCGCCAGCGCCGCCGACGGCGATCATC	G	C	18920315	18924062	Pgl_GLEAN_10019472	K4A6D0_SETIT	Phosphatidylinositol 4-phosphate 5-kinase (EC 2.7.1.68)	LOC101774042 SETIT_034434mg		1-phosphatidylinositol-4-phosphate 5-kinase activity [GO:0016308]; ATP binding [GO:0005524]
23639137	2	18922291	TGCAGCGGTGCCGATGCCAGCGCTTGTTCAGGAGGATTTTCACCCAAAGGAGAAGTTCTCGACGCGGTT	G	T	18920315	18924062	Pgl_GLEAN_10019472	K4A6D0_SETIT	Phosphatidylinositol 4-phosphate 5-kinase (EC 2.7.1.68)	LOC101774042 SETIT_034434mg		1-phosphatidylinositol-4-phosphate 5-kinase activity [GO:0016308]; ATP binding [GO:0005524]
9895266	2	18980964	TGCAGCAGATTCCTACCAAATTCAAGACAACACAGGAGAGGCAACTGATGTAAAATACTTGTGCTGCGA	C	T	18980790	18985142	Pgl_GLEAN_10019474	K4A626_SETIT	Uncharacterized protein	LOC101774846 SETIT_034330mg		ATP binding [GO:0005524]; protein serine/threonine kinase activity [GO:0004674]; protein serine/threonine/tyrosine kinase activity [GO:0004712]; chromosome separation [GO:0051304]; mitotic cell cycle checkpoint [GO:0007093]; protein autophosphorylation [GO:0046777]
9966762	2	19187396	TGCAGGAAGGCGTCGTCGAGCTCGCGGAAGGTGGACGCGGACGACGCCTCATCCACGCGCACCGCCCCC	C	T	19186427	19199461	Pgl_GLEAN_10019483	K4A7B1_SETIT	Uncharacterized protein	LOC101780260 SETIT_034767mg		integral component of membrane [GO:0016021]; ATP binding [GO:0005524]; protein serine/threonine kinase activity [GO:0004674]
23603471	2	19187462	TGCAGGTGAGCGCACCAAGCTTTCCTGTGTAATCGGGGCCGTGGGCAACCG	G	C	19186427	19199461	Pgl_GLEAN_10019483	K4A7B1_SETIT	Uncharacterized protein	LOC101780260 SETIT_034767mg		integral component of membrane [GO:0016021]; ATP binding [GO:0005524]; protein serine/threonine kinase activity [GO:0004674]
9968159	2	19202312	TGCAGCAGCATGAGATAAGAGAATGTTATGAACAACAATGTAAGGTTCTGTTGCTGAGTTGCCACCGAG	T	C	19199784	19203648	Pgl_GLEAN_10019484	K4A7S9_SETIT	Uncharacterized protein	LOC101780657 SETIT_034935mg		"beta-D-fucosidase activity [GO:0033907]; beta-galactosidase activity [GO:0004565]; beta-gentiobiose beta-glucosidase activity [GO:0080083]; beta-L-arabinosidase activity [GO:0047701]; beta-mannosidase activity [GO:0004567]; cellobiose glucosidase activity [GO:0080079]; glucan exo-1
23631500	2	19441196	TGCAGCACGCCGAGATCTACCTCAAGACGATCACCCTCGAGGGCGTCCCCG	G	A	19433878	19441410	Pgl_GLEAN_10028099	K4A5M0_SETIT	Lipoxygenase (EC 1.13.11.-)	LOC101756871 SETIT_034174mg	"FUNCTION: Plant lipoxygenase may be involved in a number of diverse aspects of plant physiology including growth and development	pest resistance
23611957	2	19469122	TGCAGCGACAGAATCGAGAGATCAGAGAGGGGAGGCGCTCCAAATCAAGGAGCGTGGGGAGAACCGAGA	C	A	19468178	19470130	Pgl_GLEAN_10028102	K4AFU7_SETIT	Uncharacterized protein	LOC101758081 SETIT_037754mg
23598093	2	195375086	TGCAGAAAACTTACGGCTCTGTTGTCGGTGGCGACGCCG	G	A	195374917	195386714	Pgl_GLEAN_10012176	K3YPK0_SETIT	Uncharacterized protein	LOC101768021 SETIT_016192mg		integral component of membrane [GO:0016021]; ATP binding [GO:0005524]; protein kinase activity [GO:0004672]
23610094	2	195378980	TGCAGAACCTTCAGCAGGGCAGCGATTCGGTGGAGGTCTTCTTCGGTCGGTTCACATCAGTCTGGAACA	T	C	195374917	195386714	Pgl_GLEAN_10012176	K3YPK0_SETIT	Uncharacterized protein	LOC101768021 SETIT_016192mg		integral component of membrane [GO:0016021]; ATP binding [GO:0005524]; protein kinase activity [GO:0004672]
23624014	2	195385180	TGCAGGCAGTGGGACGCCGATGACGCCCGTGCCATGCTCTTCCTGATTCACAGTGTCGAGGCTAACATC	A	G	195374917	195386714	Pgl_GLEAN_10012176	K3YPK0_SETIT	Uncharacterized protein	LOC101768021 SETIT_016192mg		integral component of membrane [GO:0016021]; ATP binding [GO:0005524]; protein kinase activity [GO:0004672]
23624018	2	195385246	TGCAGGCATCCATAGCACTCTGGTAGTCCTTGAAAGCCTTATTAGCAGCATCAATGACCTCCTTGGCAG	A	G	195374917	195386714	Pgl_GLEAN_10012176	K3YPK0_SETIT	Uncharacterized protein	LOC101768021 SETIT_016192mg		integral component of membrane [GO:0016021]; ATP binding [GO:0005524]; protein kinase activity [GO:0004672]
23590389	2	19792869	TGCAGCAGCTCACGGGGATCAACGTGGTGATGTTCTACGCCCCCGTGCTCTTCAAGACGATCGGCTTCG	A	G	19791293	19793253	Pgl_GLEAN_10028122	K3XGT3_SETIT	Uncharacterized protein	LOC101765431 SETIT_001104mg		integral component of membrane [GO:0016021]; transmembrane transporter activity [GO:0022857]
9899331	2	19792988	TGCAGGAGGGTGCTCCAGGGGTTGCCGATGGCCGCGCTGGCCTCGCTGGCGGCGACGAGGTCGTCGAAC	G	A	19791293	19793253	Pgl_GLEAN_10028122	K3XGT3_SETIT	Uncharacterized protein	LOC101765431 SETIT_001104mg		integral component of membrane [GO:0016021]; transmembrane transporter activity [GO:0022857]
9914395	2	20352081	TGCAGGAGACGACGGGTAGCAAGAATGTAGACGGATTAGCAGGGTGCACCG	G	T	20349215	20352286	Pgl_GLEAN_10028136	K4A8D5_SETIT	Uncharacterized protein	LOC101767306 SETIT_035141mg		integral component of membrane [GO:0016021]; transmembrane transporter activity [GO:0022857]
23629238	2	20445130	TGCAGAGTAATAAGTCGCTGGATCGACGCCAGAAGCAGCCTAAGCCGAGCGAAGGGAACCGAGCGGGGC	A	G	20444774	20445597	Pgl_GLEAN_10028144	K4AFY0_SETIT	Uncharacterized protein	LOC101769998 SETIT_037787mg		vacuole [GO:0005773]
23612279	2	20463749	TGCAGCGTGCGCGTGCGCCCAAACGAGAAATGAGAGCAAAGTTCGGGGTCAGTAGTTCCCCACCGAGAT	T	C	20463444	20466477	Pgl_GLEAN_10028146	K4A8H0_SETIT	Uncharacterized protein	LOC101770406 SETIT_035176mg
23600044	2	20465369	TGCAGCATCATGATCTGTGCTGAGACTCTTCTTGCGCATCTCGGGTGCTCGCTGACCG	G	A	20463444	20466477	Pgl_GLEAN_10028146	K4A8H0_SETIT	Uncharacterized protein	LOC101770406 SETIT_035176mg
23628101	2	20581535	TGCAGAAGAATCACGTCCCACGAACGGCACCAGCAACCGCCGCCCACCTTGATCCG	T	A	20580821	20581549	Pgl_GLEAN_10028154	K4AK99_SETIT	Uncharacterized protein	LOC101785928 SETIT_039322mg
23643073	2	2071107	TGCAGGCAAGCAGCAAATTCAGCCCAATGGTTGACGACTGATGAGTGATCAACACTAACCG	C	A	2068909	2071575	Pgl_GLEAN_10023323	K4AF67_SETIT	Uncharacterized protein	LOC101781861 SETIT_037524mg		integral component of membrane [GO:0016021]
23644654	2	2071461	TGCAGCGCGGAGGAATCGACGAGGGTGCTTAGCGTCGGCGAGGAGGTGGTGGGCGAGACGATGCCGCTG	G	A	2068909	2071575	Pgl_GLEAN_10023323	K4AF67_SETIT	Uncharacterized protein	LOC101781861 SETIT_037524mg		integral component of membrane [GO:0016021]
8162285	2	2078372	TGCAGGTCGGAGAACACGCGAGCCCCTAACTCCGCCGCCTCCGCGGCGACCTTGCGCAGCGAACCAGAG	T	C	2074311	2094812	Pgl_GLEAN_10023322	A0A0Q3MW19_SETIT	Uncharacterized protein (Fragment)	SETIT_0338342mg
23640495	2	2078438	TGCAGACTCTCGCGACGACCCTGCCGTCCTCGGACGATTCGTCGGACGAGGAGGAGAAGAGCAAGTGCC	C	G	2074311	2094812	Pgl_GLEAN_10023322	A0A0Q3MW19_SETIT	Uncharacterized protein (Fragment)	SETIT_0338342mg
23640434	2	2078702	TGCAGGGGCTCAAGACGGTGGACGGCGAGGACCCTCCCAGGATTCTCCACTTCAACCCCCGCCTCCGCG	C	T	2074311	2094812	Pgl_GLEAN_10023322	A0A0Q3MW19_SETIT	Uncharacterized protein (Fragment)	SETIT_0338342mg
23637512	2	2078972	TGCAGTTGATGGGCTGGTGAAGTGTGAGAAGTGGATTCGGGATGACGAAGGGCGGTCGGAGGAGTCAAA	A	G	2074311	2094812	Pgl_GLEAN_10023322	A0A0Q3MW19_SETIT	Uncharacterized protein (Fragment)	SETIT_0338342mg
23589827	2	207523440	TGCAGATTTTCAGACATCACACGATGCTCAAACAACGAAAGATCACAAAGAGAACCCAAACAAACATTT	A	G	207520843	207526785	Pgl_GLEAN_10027770	K3YSQ3_SETIT	Uncharacterized protein	LOC101778824 SETIT_017298mg
23621966	2	207526421	TGCAGCCAATTGTTTTTAGACTTTTTACAGCTTCTTTCAAATAGCTTTCAGAACGTCTGCTGAATTTTG	C	A	207520843	207526785	Pgl_GLEAN_10027770	K3YSQ3_SETIT	Uncharacterized protein	LOC101778824 SETIT_017298mg
23588905	2	208307028	TGCAGACGAGCGCAGAGACGACGATTACAGTGTTGCGCAACAACAGGTCCAGCGGATGTTCAGCGCGGC	A	T	208303722	208307958	Pgl_GLEAN_10027779	K3YEI9_SETIT	Uncharacterized protein	LOC101766565 SETIT_012654mg		catalytic activity [GO:0003824]
9965662	2	210063787	TGCAGCCTCTTCAACCCGACGCCGTCGCTGTCGGCGATGGTGGTGAACCACTACAAGCTCCGCGGGAAC	G	C	210059226	210069543	Pgl_GLEAN_10016149	K3YTW8_SETIT	Uncharacterized protein	LOC101755164 SETIT_017714mg
23593272	2	210867259	TGCAGGGAAGTAGGGAGCATTGAAATGTTTTTACTACCTTTTGGCATTGGCTGTTGATCCATCCAACCA	C	T	210856752	210869783	Pgl_GLEAN_10014602	K3YCB2_SETIT	Uncharacterized protein	LOC101769421 SETIT_011857mg
23630159	2	211351233	TGCAGGAGCAGAACACATGGATCTCAGGAACGTGGCCACTGTCTTCTAGGCTAATCGAGCTGATGAAGC	G	A	211350251	211352653	Pgl_GLEAN_10003843	K3Z0R5_SETIT	Uncharacterized protein	LOC101756376 SETIT_020132mg		"heme binding [GO:0020037]; iron ion binding [GO:0005506]; monooxygenase activity [GO:0004497]; oxidoreductase activity
9893487	2	212094431	TGCAGAGCAAGAGCAGAGGACGCAGCAGCAGCGGTCGGGTGGCGGAGCAGTGGAGCAGAGGCGGCGGCA	G	T	212093554	212097762	Pgl_GLEAN_10018688	K3YU23_SETIT	Uncharacterized protein	LOC101770184 SETIT_017769mg
8169796	2	212119084	TGCAGCCGCACGTAGGGGTCGCTGGAGCCGTTGAGGTAGGTCGCCG	T	C	212118939	212120723	Pgl_GLEAN_10018685	K3YQZ1_SETIT	Uncharacterized protein	LOC101765459 SETIT_016685mg
23612929	2	212153039	TGCAGGACGACGGCGACGGCGAAGGTGGCGACGAGCTGGGCGTTCTGCCAATAATCGGGCGCGCCGAGA	C	A	212152664	212153437	Pgl_GLEAN_10018679	K3Z0S0_SETIT	Uncharacterized protein	LOC101772581 SETIT_020137mg
8169778	2	212153213	TGCAGCAGCATGATGAACTCGGCAAGATCGCCG	C	T	212152664	212153437	Pgl_GLEAN_10018679	K3Z0S0_SETIT	Uncharacterized protein	LOC101772581 SETIT_020137mg
23598184	2	213261151	TGCAGAACCTCACTAAGTTATTGATATCCAAGAACAGCATCTCTGGAGAACTTCCTCCG	C	T	213258508	213261540	Pgl_GLEAN_10020466	K3YTQ0_SETIT	Uncharacterized protein	LOC101784883 SETIT_017646mg		nucleus [GO:0005634]; Smc5-Smc6 complex [GO:0030915]; DNA repair [GO:0006281]
23635606	2	21407650	TGCAGCGTGACCCTGCCGTCGCCGTCGGCGTCCATGAGCGCGAACATGTCCCG	G	C	21406160	21408410	Pgl_GLEAN_10008450	K4A7J1_SETIT	Uncharacterized protein	LOC101779715 SETIT_034847mg		ATP binding [GO:0005524]; calcium ion binding [GO:0005509]; protein kinase activity [GO:0004672]; pollen maturation [GO:0010152]; positive regulation of response to water deprivation [GO:1902584]; response to osmotic stress [GO:0006970]
9988647	2	21407719	TGCAGCAGTTCTCGGCGATGAACAAGCTCAAGAAGAAGGCGATGCGGGTGATCGCCGAGCACCTGACGG	C	G	21406160	21408410	Pgl_GLEAN_10008450	K4A7J1_SETIT	Uncharacterized protein	LOC101779715 SETIT_034847mg		ATP binding [GO:0005524]; calcium ion binding [GO:0005509]; protein kinase activity [GO:0004672]; pollen maturation [GO:0010152]; positive regulation of response to water deprivation [GO:1902584]; response to osmotic stress [GO:0006970]
9974066	2	21407842	TGCAGCCACGGGTGCTCCAGCACCTGCTGCGCGGTGGGGCGCTTCCG	C	G	21406160	21408410	Pgl_GLEAN_10008450	K4A7J1_SETIT	Uncharacterized protein	LOC101779715 SETIT_034847mg		ATP binding [GO:0005524]; calcium ion binding [GO:0005509]; protein kinase activity [GO:0004672]; pollen maturation [GO:0010152]; positive regulation of response to water deprivation [GO:1902584]; response to osmotic stress [GO:0006970]
23610129	2	2146356	TGCAGAAGAGTAAGGAGAGAGAGAGAGAAATAAATTTATACAACTATTTCGCCAGTCACTTGATTCCGA	A	G	2143054	2147473	Pgl_GLEAN_10023318	K4AM53_SETIT	Uncharacterized protein	SETIT_039988mg
23603442	2	214449399	TGCAGGTCTCCTCTCTCTCCCTCGGACCCTCAGCACCCG	A	G	214446626	214452235	Pgl_GLEAN_10031324	K3YRL8_SETIT	Uncharacterized protein	LOC101759496 SETIT_016912mg		Golgi apparatus [GO:0005794]; integral component of membrane [GO:0016021]; glucomannan 4-beta-mannosyltransferase activity [GO:0047259]; mannan synthase activity [GO:0051753]; mucilage biosynthetic process [GO:0010192]; mucilage metabolic process involved in seed coat development [GO:0048359]
9989545	2	21496792	TGCAGGGGCGGATCCCCGCCGAGCCCAGCACCAGGAACGCGAAGGCGATGAAGAGCACCGCGAACTGGG	C	A	21490869	21497158	Pgl_GLEAN_10008457	K4A9J6_SETIT	Uncharacterized protein	LOC101781464 SETIT_035552mg		integral component of membrane [GO:0016021]; transmembrane transporter activity [GO:0022857]
23626271	2	21496858	TGCAGCATGCCCTTCGGCGCCGACCAGTTCGACCCAAACACCGAGTCCG	C	T	21490869	21497158	Pgl_GLEAN_10008457	K4A9J6_SETIT	Uncharacterized protein	LOC101781464 SETIT_035552mg		integral component of membrane [GO:0016021]; transmembrane transporter activity [GO:0022857]
23637490	2	216272712	TGCAGTGGGCGATGGCAGAGCTGATGCGGAACCCGACCGTTATGCGGAAGGCGCAGGACGAGGTCCGAG	G	A	216272167	216273734	Pgl_GLEAN_10010699	K3YW09_SETIT	Uncharacterized protein	LOC101774897 SETIT_018455mg
23614853	2	21781140	TGCAGTTGGTGGCTTATAGAGTCACAATGACTTGCTTCGCAGGAGGAGGAAACAATTTTTTAGCTGTGC	G	C	21780681	21783391	Pgl_GLEAN_10010960	K4AFJ8_SETIT	Uncharacterized protein	LOC101785087 SETIT_037655mg		electron transfer activity [GO:0009055]; iron-sulfur cluster binding [GO:0051536]
23634420	2	2182294	TGCAGGCTATCAACTCCCTCGTCGCCAATGGCGGCACCAACATTGCTGAAGGGCTGCGCAAAGCTGCCA	C	T	2179553	2183432	Pgl_GLEAN_10023314	K4ALG6_SETIT	Uncharacterized protein	LOC101754861 SETIT_039747mg
23634701	2	218537375	TGCAGTGGCAGCGCATGGTCGACGACATGTGCGCGCTCGGCAGGCTCAGCAACTGCATCGCCGTGTGCG	C	A	218535076	218539438	Pgl_GLEAN_10006409	K3YPF6_SETIT	Uncharacterized protein	SETIT_016148mg		autophagosome [GO:0005776]; plasmodesma [GO:0009506]; protein homodimerization activity [GO:0042803]; autophagy of mitochondrion [GO:0000422]; leaf senescence [GO:0010150]
23614044	2	218537441	TGCAGGTTGGCCACGCTCCCGTCGATCTCTTCGTCGACGTCGAGCGAGGCGATGATCTCGTGCGGGAGC	G	A	218535076	218539438	Pgl_GLEAN_10006409	K3YPF6_SETIT	Uncharacterized protein	SETIT_016148mg		autophagosome [GO:0005776]; plasmodesma [GO:0009506]; protein homodimerization activity [GO:0042803]; autophagy of mitochondrion [GO:0000422]; leaf senescence [GO:0010150]
23634981	2	220060906	TGCAGAAGCGTATCAAGCTTGCTCAATTGTGAGCAGCAGCCCG	T	C	220054952	220067200	Pgl_GLEAN_10034516	K3YR70_SETIT	Uncharacterized protein	LOC101767353 SETIT_016764mg		"chloroplast [GO:0009507]; phosphotransferase activity
23613569	2	22085367	TGCAGGGAGCCCATCGCCTTTCGCAGCACAGGCGCGGGGCCAGGCGCCTGTCGCGGGGCGCATGCAGAT	G	C	22084449	22090880	Pgl_GLEAN_10010944	A0A0Q3U4P0_SETIT	Uncharacterized protein (Fragment)	SETIT_0340051mg		nucleic acid binding [GO:0003676]; gene silencing by RNA [GO:0031047]
23623195	2	222828620	TGCAGCGACTCGATACCCAGTCAGTCCCACGCACAGCACGAGCTCTCCTCACGGACCTTGACTCGCAGC	C	T	222826307	222829297	Pgl_GLEAN_10027844	K3YU03_SETIT	Uncharacterized protein	LOC101782039 SETIT_017749mg		nucleus [GO:0005634]; DNA binding [GO:0003677]; metal ion binding [GO:0046872]
23592496	2	225909833	TGCAGGACGCGATTGGACGGACGCGCGGGACGAGATCAAGCTCTGCGTGTGTGTGCATGCGACCGAGAT	C	T	225908984	225911961	Pgl_GLEAN_10003088	K3YUE7_SETIT	Sulfurtransferase	LOC101768696 SETIT_017893mg		thiosulfate sulfurtransferase activity [GO:0004792]
23594496	2	227453800	TGCAGTCGTCTCTAGGAAAAACTTAATTTACATTGCTTTGACGAGGCAACTGTGACAAGGACATCATGA	C	G	227452644	227456497	Pgl_GLEAN_10009971	K3YHB9_SETIT	Uncharacterized protein	LOC101772874 SETIT_013637mg		"hydrolase activity
23613300	2	22835774	TGCAGGCCGCATGCATGCTGGATTGCTGGGGGCTGGCTGCACTGATCAGCAGTCAGCACCACTCCGCGC	T	C	22834746	22838202	Pgl_GLEAN_10012347	K4ACH3_SETIT	Uncharacterized protein	LOC101767029 SETIT_036580mg		"nucleus [GO:0005634]; sequence-specific DNA binding [GO:0043565]; regulation of transcription
18107208	2	22843558	TGCAGCTCAAGCGCGAGTGGCTCACGCACGCGCACGGTCACGCCGACGACAACGGCGAGTTCAAGTTCC	C	T	22842425	22844823	Pgl_GLEAN_10012348	K4AJ91_SETIT	Uncharacterized protein	LOC101767839 SETIT_038956mg		"hydrolase activity
8169212	2	22843939	TGCAGCCCGACGATCTGCTGGATGTAGGCCTCGGGCGTGGCCCG	C	T	22842425	22844823	Pgl_GLEAN_10012348	K4AJ91_SETIT	Uncharacterized protein	LOC101767839 SETIT_038956mg		"hydrolase activity
18072752	2	22945427	TGCAGCTGGAACGACCTCTTCTGGGCGGTGCACCCCG	C	T	22944165	22945433	Pgl_GLEAN_10004656	K4AMU3_SETIT	Uncharacterized protein	LOC101759479 SETIT_040239mg		"transferase activity
9974295	2	22966421	TGCAGCCGCATGCCGCGCCAGATTCGCCACTGGCTCGCGTGCTCACACCG	C	T	22965042	22966991	Pgl_GLEAN_10004658	K4A616_SETIT	Uncharacterized protein	LOC101769325 SETIT_034320mg		integral component of membrane [GO:0016021]
9916123	2	22966465	TGCAGGCTCCTGCTCTGGTGTCAGCACGCCACCAGCTTGCGGGGACTCATTCTTCTCCG	T	C	22965042	22966991	Pgl_GLEAN_10004658	K4A616_SETIT	Uncharacterized protein	LOC101769325 SETIT_034320mg		integral component of membrane [GO:0016021]
23630736	2	22966521	TGCAGTGAGCCCCGCGCCTGCTCGTCCCAAGAAGAAGAAGAGGTCTCCGCTGAGGTTCCTGCTTGCCCC	G	A	22965042	22966991	Pgl_GLEAN_10004658	K4A616_SETIT	Uncharacterized protein	LOC101769325 SETIT_034320mg		integral component of membrane [GO:0016021]
23621945	2	229807511	TGCAGAGGGTGAGGACACTGAGGTTCGACAGGCGGGGAACCGAGATGGGCAAGTTGGTGGGTGGCAAGC	C	G	229805989	229809156	Pgl_GLEAN_10012159	K3Z0J9_SETIT	Uncharacterized protein	SETIT_020065mg
8170415	2	230366199	TGCAGCCGTGGCTGGGGATCAGCGTGACGGAGTTCAAGAGGAAGGTGGCCGAGTACCG	G	A	230361641	230367902	Pgl_GLEAN_10009468	K3YYW1_SETIT	Uncharacterized protein	LOC101753543 SETIT_019467mg		"transferase activity
23610304	2	230367381	TGCAGACAGGACGTGGAGATCTCATCGGCGAACTCGCTGGTCGTGACGTTTCTTTCCACGCGGCAACTC	G	T	230361641	230367902	Pgl_GLEAN_10009468	K3YYW1_SETIT	Uncharacterized protein	LOC101753543 SETIT_019467mg		"transferase activity
18150331	2	231827185	TGCAGGCATGGATAGAGAGTGTTGCTACGGGTGTCCTAAAGCAATCAAGCACCCG	T	C	231824758	231837363	Pgl_GLEAN_10026822	K3YQL7_SETIT	"Translation factor GUF1 homolog	chloroplastic (EC 3.6.5.n1) (Elongation factor 4 homolog) (EF-4) (GTPase GUF1 homolog) (Ribosomal back-translocase)"	LOC101783801 SETIT_016561mg	"FUNCTION: Promotes chloroplast protein synthesis. May act as a fidelity factor of the translation reaction
23639555	2	232813690	TGCAGTTCAGAAAATACAGTCACTGATGTCTTCCTGGCTCGTAGGAACCTTGAAGGGCACATCTCCCCA	G	A	232813637	232815760	Pgl_GLEAN_10020500	K3YZN1_SETIT	Uncharacterized protein	LOC101778283 SETIT_019741mg
23638807	2	233348358	TGCAGAAACACTGGAACGGAAGCATCATATCTTTAGCCTGAAGATCCATCTGGGCATGGAAAGACGCCG	T	C	233347361	233350868	Pgl_GLEAN_10020481	K3YRG3_SETIT	Uncharacterized protein	LOC101768697 SETIT_016857mg		"hydrolase activity
18064732	2	233671907	TGCAGCGCCACCATGATAAGCGGCAGCACGAACACCAGCGTCTTCCCTGACCCCGTGAACGCGATGCCG	G	T	233671217	233673071	Pgl_GLEAN_10024812	K3YVK9_SETIT	Uncharacterized protein	LOC101773135 SETIT_018305mg		nucleus [GO:0005634]; DNA binding transcription factor activity [GO:0003700]; sequence-specific DNA binding [GO:0043565]
23634939	2	234034747	TGCAGTCAGTGAAACCATCGCATGCTAGGCACATGCATTTTTATGATCAGAGGAAAATAACACTACCGA	G	A	234032088	234036003	Pgl_GLEAN_10024799	K3YT52_SETIT	Uncharacterized protein	LOC101775837 SETIT_017447mg		cofactor binding [GO:0048037]
23612688	2	234558346	TGCAGCTGTAATGTCTCACTGAGTAAAGTGTTGCTTATTATTTGTAGGACCCTGGGCTACCACCAATTA	A	C	234554677	234562681	Pgl_GLEAN_10024774	K3YPM1_SETIT	Uncharacterized protein	LOC101784886 SETIT_016213mg		ATP binding [GO:0005524]; galactose binding [GO:0005534]
23588775	2	23569023	TGCAGAATCTCTGAAAACTCATCTCTCTCCACACGATTTCGCAGGCTACGGCGCGTGCGTGTACACCGA	G	A	23567950	23571482	Pgl_GLEAN_10011944	K4A9M6_SETIT	Uncharacterized protein	LOC101776336 SETIT_035430mg		"hydrolase activity
23594009	2	236234389	TGCAGGTTCTTCTGCCTTTTTTACTACACAGTGGGCCCCCACCACCTGGTCCCACACCTCTCACCACAG	G	C	236233450	236236555	Pgl_GLEAN_10020539	K3YVU9_SETIT	Uncharacterized protein	LOC101757073 SETIT_018395mg		ATPase activator activity [GO:0001671]; chaperone binding [GO:0051087]
18139608	2	236255698	TGCAGCTTCTGCTCACATTTAGGAGGATGGGGCAGGAAAGGCAGAGCGCCTTTTCGCCG	G	C	236254489	236257255	Pgl_GLEAN_10020536	K3YR86_SETIT	Uncharacterized protein	LOC101758281 SETIT_016780mg		RNA binding [GO:0003723]
9988907	2	237675015	TGCAGCGCGTCGGTGACGAAGAACCCTGTCGTCGAGCTGCCATCACCGTACATGACGCTGTACTCGCAG	G	C	237674171	237676988	Pgl_GLEAN_10022987	K3YZP8_SETIT	Uncharacterized protein	LOC101772727 SETIT_019758mg
9988675	2	237681352	TGCAGCATGTCCGACCACATCTGCTTCGACTTCTCGATGTCGAACTTGCGGGCGCGGAGGAACCGAGAT	C	G	237677775	237681833	Pgl_GLEAN_10022986	K3YQV7_SETIT	Uncharacterized protein	LOC101773137 SETIT_016647mg
18133471	2	237681537	TGCAGGAGCTTGGTGGTGTCGATCTGCCCCAGCTTCTCCATGTACACCG	C	G	237677775	237681833	Pgl_GLEAN_10022986	K3YQV7_SETIT	Uncharacterized protein	LOC101773137 SETIT_016647mg
23622645	2	237813220	TGCAGCAAGCTGCTTGATGTCTTCATGCAGCGGTGTCTCCAGCAGGGTTCTTGCCAATTCCGTGAGGAC	G	A	237805831	237813831	Pgl_GLEAN_10022982	K3ZH18_SETIT	Uncharacterized protein	LOC101778615 SETIT_025870mg
23603286	2	238353040	TGCAGGGTGTCACGTGTCAGTACGTGTTTGCTCCGTGGAGCAATCACCAATGCCG	T	C	238350047	238359808	Pgl_GLEAN_10001787	K3YP68_SETIT	Uncharacterized protein	LOC101779234 SETIT_016059mg
23642703	2	238631926	TGCAGCGGCGCAGGCCTGGCGTTGAACAGGAACTGGTTCTGGCTCTGCATCGGATCCTCCATGGCGGCA	C	T	238629209	238632442	Pgl_GLEAN_10018329	K3YRQ9_SETIT	Uncharacterized protein	LOC101785547 SETIT_016953mg		extracellular region [GO:0005576]; polygalacturonase activity [GO:0004650]; carbohydrate metabolic process [GO:0005975]; cell wall organization [GO:0071555]
23623866	2	240876676	TGCAGGAGAACTTTGCGGTGTTCGACTTCGAGATCTCGGATGAGGACATGGAGAAGATGAAGGCCGTCG	A	G	240874992	240878099	Pgl_GLEAN_10018142	K3YPX9_SETIT	Uncharacterized protein	LOC101770454 SETIT_016321mg
18171947	2	240881678	TGCAGCCTCTCCACCTTGGAGGTCTTGGGGATCACCACCGTGTTCTTCTGGAGGCCCCACCG	C	T	240878690	240881716	Pgl_GLEAN_10018143	K3YTE2_SETIT	Peroxisomal membrane protein PEX16	LOC101770870 SETIT_017537mg		peroxisomal membrane [GO:0005778]; peroxisome organization [GO:0007031]
23623003	2	240885614	TGCAGCCACTTTCATCTATTGTGATAGATGAGAAGTATATAACAGTAAAGTCGATGTAATGCTAAGAAC	C	A	240884467	240887619	Pgl_GLEAN_10018145	K3YUM4_SETIT	Uncharacterized protein	LOC101771773 SETIT_017970mg		ATP binding [GO:0005524]; protein serine/threonine kinase activity [GO:0004674]
23618740	2	241183802	TGCAGGCACCTTCTCCCTCTCCTCCGTCTCCGTGGAGCCACTTCTCCTTTCAGCTTCGCCG	A	T	241183570	241186513	Pgl_GLEAN_10018164	K3Z122_SETIT	Uncharacterized protein	LOC101779235 SETIT_020240mg		magnesium ion binding [GO:0000287]; terpene synthase activity [GO:0010333]; metabolic process [GO:0008152]
23637345	2	241254469	TGCAGGTAGCTGAGGTGGTGCCTCGCCTTGTACTGCATCAGGCTCAGGTGGTAGGGATGGTCCAGGGAC	C	T	241252169	241256198	Pgl_GLEAN_10018166	K3YUS5_SETIT	HVA22-like protein	LOC101779899 SETIT_018019mg		membrane [GO:0016020]
9963712	2	241360014	TGCAGCCACTCCTAGTACTAGGTGATCACTAGTGCTCAGTGCCATGGGAGGGGGAGATCACCG	G	A	241359023	241360942	Pgl_GLEAN_10018177	K3YV81_SETIT	Uncharacterized protein	SETIT_018177mg
18071735	2	241417859	TGCAGCAGCATGAATAGAGCTCCATTTGAACCACCG	G	A	241414722	241420071	Pgl_GLEAN_10018182	K3YT75_SETIT	Uncharacterized protein	LOC101753969 SETIT_017470mg		"integral component of membrane [GO:0016021]; phosphotransferase activity
23639242	2	241967104	TGCAGGACTACATCCCCAGCGCGCTGGGCATGGCGGTGCCATTCTTCCTGGGCTCCTTCTTCACCATCG	C	T	241965967	241969290	Pgl_GLEAN_10018071	K3Z0X6_SETIT	Uncharacterized protein	LOC101776384 SETIT_020193mg		nucleic acid binding [GO:0003676]
9975952	2	242175885	TGCAGCTTGGGGAGAGTGAGAGGGCAACCG	C	G	242172966	242184151	Pgl_GLEAN_10018093	K3YU22_SETIT	Uncharacterized protein	LOC101767884 SETIT_017768mg		D-aminoacyl-tRNA deacylase activity [GO:0051499]; D-amino acid catabolic process [GO:0019478]
9989157	2	242861103	TGCAGCTTCTGCAAGAGGGAGTTCAGGTCGGCGCAGGCCCTCGGCGGCCACATGAACGTCCACAGGAGG	G	T	242860790	242863847	Pgl_GLEAN_10003686	K3Z253_SETIT	Uncharacterized protein	LOC101772198 SETIT_020621mg		cytosol [GO:0005829]; protein dimerization activity [GO:0046983]; response to cadmium ion [GO:0046686]
23591653	2	242866406	TGCAGCTAACAAGCACGCTTCGCTCACTTGCTCGTCTGCCAGTCTCTTAGCTTGACTGGTTGGTTGCAA	C	T	242865888	242869993	Pgl_GLEAN_10003687	K3YR67_SETIT	Protein disulfide-isomerase (EC 5.3.4.1)	LOC101753416 SETIT_016761mg		endoplasmic reticulum [GO:0005783]; protein disulfide isomerase activity [GO:0003756]; cell redox homeostasis [GO:0045454]
23588421	2	242867121	TGCAGCTGCTGACCTGCGGACGACGGCGCGACGGCGGCGACGCAGTCGACGGTGAGGCCATGCCTGCCG	C	T	242865888	242869993	Pgl_GLEAN_10003687	K3YR67_SETIT	Protein disulfide-isomerase (EC 5.3.4.1)	LOC101753416 SETIT_016761mg		endoplasmic reticulum [GO:0005783]; protein disulfide isomerase activity [GO:0003756]; cell redox homeostasis [GO:0045454]
23599939	2	24394535	TGCAGCAGGCTGGAGTCGTCGGCCAGCCAACACATGCTCATGCTCGCTCGCTCCCG	C	G	24391937	24398343	Pgl_GLEAN_10004490	K4ADT0_SETIT	Uncharacterized protein	LOC101778637 SETIT_037037mg		integral component of membrane [GO:0016021]
9988557	2	2530750	TGCAGCAGACTGGTGACCTCGGCAAGGACGAGGAGGACGAGCAGCGCATAGGCGCCGTGGCGGACGATG	C	T	2530212	2530979	Pgl_GLEAN_10023293	K4AJB3_SETIT	Uncharacterized protein	LOC101756866 SETIT_038979mg		integral component of membrane [GO:0016021]
23626582	2	2535923	TGCAGCGCCGCCGAGAGCAAGCAAAGACGACAAGGCAACTTCAGATCCG	A	G	2535549	2537110	Pgl_GLEAN_10023292	K4AGJ6_SETIT	Thioredoxin	LOC101757666 SETIT_038003mg		cell [GO:0005623]; protein disulfide oxidoreductase activity [GO:0015035]; cell redox homeostasis [GO:0045454]; glycerol ether metabolic process [GO:0006662]
9973205	2	2535969	TGCAGATGGTGATCGACTTCTCCGCGTCCTGGTGCGGGCCCTGCCGCTTCATGGAGCCG	C	G	2535549	2537110	Pgl_GLEAN_10023292	K4AGJ6_SETIT	Thioredoxin	LOC101757666 SETIT_038003mg		cell [GO:0005623]; protein disulfide oxidoreductase activity [GO:0015035]; cell redox homeostasis [GO:0045454]; glycerol ether metabolic process [GO:0006662]
18148219	2	266955	TGCAGGTCCAGCGTCGCGTTCGCGGTGAAGGGCACACTGGTGGCGTCGCCCAACAGGGCCGACTGGAGC	C	A	265568	267567	Pgl_GLEAN_10008582	K4AKQ8_SETIT	Uncharacterized protein	LOC101765524 SETIT_039483mg		extracellular region [GO:0005576]; polygalacturonase activity [GO:0004650]; carbohydrate metabolic process [GO:0005975]; cell wall organization [GO:0071555]
9916702	2	267021	TGCAGGGCCCGTGGAGGGTGATGACCTTGAGCAGGTAGCGCCTGCCGCCGCCG	T	C	265568	267567	Pgl_GLEAN_10008582	K4AKQ8_SETIT	Uncharacterized protein	LOC101765524 SETIT_039483mg		extracellular region [GO:0005576]; polygalacturonase activity [GO:0004650]; carbohydrate metabolic process [GO:0005975]; cell wall organization [GO:0071555]
23612616	2	27117918	TGCAGCTGCGGCTGAATTGGGGAATGGATTTGGAGCGGGTGCGACGGGTGGGGACGGCAGAAATAACGG	G	C	27116865	27122085	Pgl_GLEAN_10005109	K4AAF5_SETIT	Uncharacterized protein	LOC101775385 SETIT_035862mg		nucleus [GO:0005634]; DNA binding [GO:0003677]
9895299	2	27117984	TGCAGCAGCACGAGCGCGAGCGCCTTTGCGAATTCCGAAAGCGAGAGCGGGAAGGGGAAACTCGAAACC	A	C	27116865	27122085	Pgl_GLEAN_10005109	K4AAF5_SETIT	Uncharacterized protein	LOC101775385 SETIT_035862mg		nucleus [GO:0005634]; DNA binding [GO:0003677]
9892214	2	27711422	TGCAGCGCGATGCGGACGAGGAAGAAGAGGTCGACGACGGTGCGCACCACGGTGGTGGCGATGGCGAGC	C	G	27709829	27712027	Pgl_GLEAN_10013092	K4A6G5_SETIT	Uncharacterized protein	LOC101779351 SETIT_034469mg		integral component of membrane [GO:0016021]; voltage-gated potassium channel activity [GO:0005249]
9894280	2	27711923	TGCAGATCGTCGGCGCCTTCTGGTACCTGCTGTCGATCGAGCGCGTGAGCGACTGCTGGCGGCAGGCGT	C	T	27709829	27712027	Pgl_GLEAN_10013092	K4A6G5_SETIT	Uncharacterized protein	LOC101779351 SETIT_034469mg		integral component of membrane [GO:0016021]; voltage-gated potassium channel activity [GO:0005249]
8171235	2	28324857	TGCAGCCTGTCATTCTCCTCCATCAACAGCTTGTTCATGGCAGTCAGCTTCCG	G	A	28322418	28327530	Pgl_GLEAN_10001800	K4A5S4_SETIT	Uncharacterized protein	LOC101774729 SETIT_034228mg		nucleus [GO:0005634]; DNA binding [GO:0003677]; lipid binding [GO:0008289]
23639499	2	2856330	TGCAGTCCAATCGTGAAAGAGGCTGTGGAAATTTCTACAGATGAAGAATCAGATGATTGATAGACCGAG	G	A	2851614	2857689	Pgl_GLEAN_10013188	K4ABM2_SETIT	Uncharacterized protein	LOC101762423 SETIT_036279mg
9988958	2	30173708	TGCAGCGGGAAGTTGGCGGCGTAGGCGAAGAGCTGCGGGACCACCCAGCGGCAGTAGGTGCCG	C	T	30169425	30174041	Pgl_GLEAN_10017382	K4AA85_SETIT	Uncharacterized protein	LOC101775386 SETIT_035792mg		integral component of membrane [GO:0016021]; antiporter activity [GO:0015297]; drug transmembrane transporter activity [GO:0015238]
23636817	2	30216021	TGCAGCACAATCCCTGCATCTCTGAGCATGTGCTCTCTCCCCTTATCTAAGCAATCGTAGATTCCATCC	T	C	30212952	30216229	Pgl_GLEAN_10017376	K4A8C2_SETIT	RBR-type E3 ubiquitin transferase (EC 2.3.2.31)	LOC101777831 SETIT_035128mg		metal ion binding [GO:0046872]; ubiquitin-protein transferase activity [GO:0004842]
23614612	2	30481559	TGCAGTGGCCGCGCGCTCTGGCAAGTTGGCTTGTCCATGCTCGCCACTACGCGATCGATCGACCACTGC	A	T	30477837	30485409	Pgl_GLEAN_10004788	K4AGF7_SETIT	Uncharacterized protein	LOC101779847 SETIT_037964mg
9988644	2	3079563	TGCAGCAGTGCTCTTGACAGCCGCGTAGTATTTGCCGTCAGGTAGGTTTATCTTCAGCTCAGGGCTAGC	A	G	3078345	3090578	Pgl_GLEAN_10013175	K4AJH7_SETIT	DNA (cytosine-5)-methyltransferase (EC 2.1.1.37)	LOC101757301 SETIT_039047mg		nucleus [GO:0005634]; chromatin binding [GO:0003682]; DNA (cytosine-5-)-methyltransferase activity [GO:0003886]; DNA binding [GO:0003677]; gene silencing [GO:0016458]
23618433	2	31436821	TGCAGGAAGGCCTCCCCGACCTCTCCCCTAACCCAGCCCCCATCCTTCCACGCCCG	A	G	31432398	31440114	Pgl_GLEAN_10011047	K4A5I9_SETIT	Uncharacterized protein	SETIT_034143mg		nucleus [GO:0005634]
23613179	2	31503138	TGCAGGCACACAGTTAGACGACACATGAAGGTCAGTGGAGCAACGGGATGGATCGAATCCTAACCACTA	C	T	31500801	31508140	Pgl_GLEAN_10011050	K4ADE8_SETIT	Uncharacterized protein	LOC101756470 SETIT_036905mg
9897424	2	31541456	TGCAGCGTCCCTCTTCTGTCCGCAAGAAGGGGCTCACCTGGAACTCGTGCAGTCTCATTGGCCGCCTGG	C	T	31539897	31542511	Pgl_GLEAN_10011051	K4AGW7_SETIT	Uncharacterized protein	SETIT_038124mg		single-stranded DNA binding [GO:0003697]
23603233	2	31553162	TGCAGGGGTGGAGCAAGCAAGAAGCCCTCTGAAATGGAGCCCG	A	T	31551513	31553688	Pgl_GLEAN_10011053	K4ABQ2_SETIT	Uncharacterized protein	LOC101758084 SETIT_036309mg		ATP binding [GO:0005524]; protein serine/threonine kinase activity [GO:0004674]
23610795	2	317349	TGCAGATAGTATCTGAACTGAACCATGGATCCCGTGCTTGGTGTGCAGACAATCTGATCAAGAACTCCG	T	C	316789	318603	Pgl_GLEAN_10008577	K4AB35_SETIT	Uncharacterized protein	LOC101768647 SETIT_036092mg
23610767	2	31813090	TGCAGATAAGGAAAAACAAGACACTGAAATTGGGCTTTGACTTGCAGAGGAGAACAGCTTTCAGAGGTA	G	T	31812190	31813491	Pgl_GLEAN_10011062	K4AA82_SETIT	Uncharacterized protein	LOC101759713 SETIT_035788mg		Golgi apparatus [GO:0005794]; integral component of membrane [GO:0016021]; inorganic phosphate transmembrane transporter activity [GO:0005315]; response to nematode [GO:0009624]
23600395	2	31820524	TGCAGCCCTTGCGCAGGACGCGGCAGCCGTTGCAGCTCATCTCTCCTCTACTCCG	C	T	31819107	31821236	Pgl_GLEAN_10011063	K4AEG8_SETIT	Uncharacterized protein	LOC101760391 SETIT_037275mg
23598341	2	32532342	TGCAGAATGGTCCCTCCGCCATGACCGCCG	A	C	32532003	32535299	Pgl_GLEAN_10011826	K4AA78_SETIT	Uncharacterized protein	LOC101767304 SETIT_035784mg		chloroplast envelope [GO:0009941]; chloroplast thylakoid membrane [GO:0009535]
23625319	2	32915517	TGCAGGGAAAGTGGCAATCCAGGAAACGTAGTGACAAGAAAGTTCACCACTGCATCAGGATCCG	T	G	32914648	32917612	Pgl_GLEAN_10006083	K4AKB9_SETIT	Uncharacterized protein	SETIT_039342mg
23591630	2	332484	TGCAGCGTGGGGTGGACATCTCGAGCTTGGTGCGCTGACCCACTGCCTCAGGAAGCACATCGTGGTCTA	C	G	329556	332663	Pgl_GLEAN_10008574	K4ACM6_SETIT	Uncharacterized protein	LOC101769859 SETIT_036633mg		cytosol [GO:0005829]
23634948	2	34226765	TGCAGAAATGAAATCCCAGAGGACACAGGAAGCTCCG	T	A	34226608	34228479	Pgl_GLEAN_10025802	K4AC38_SETIT	Uncharacterized protein	LOC101771858 SETIT_036445mg		"cytosol [GO:0005829]; protein disulfide oxidoreductase activity [GO:0015035]; defense response to fungus
23590509	2	34288329	TGCAGCAGTGGCACATCGTACCGCGCGTGGCCGCGACGGCGTCGAGCTGGAACACGCGGCGCGCCATCC	G	C	34287415	34288711	Pgl_GLEAN_10025798	K4ABM5_SETIT	Uncharacterized protein	SETIT_036282mg
23630292	2	34303749	TGCAGGCGAGGCAGTCGATCAGAAGACAATAGACTCCATCAGGCAAGCCATCGGCCAGAACTTGGAGGT	T	C	34302081	34304572	Pgl_GLEAN_10025796	K4A9T5_SETIT	Uncharacterized protein	LOC101774584 SETIT_035641mg
23634275	2	34843459	TGCAGGAAACCATCACTAACGCAGACACCACGACTTAAAAAACAACCCACCTGCACCGTTCCG	C	T	34841520	34850010	Pgl_GLEAN_10008321	K3ZRE1_SETIT	Uncharacterized protein	SETIT_029171mg		cytoplasm [GO:0005737]; aminoacyl-tRNA ligase activity [GO:0004812]; ATP binding [GO:0005524]; nucleic acid binding [GO:0003676]; tRNA aminoacylation for protein translation [GO:0006418]
23644074	2	35029162	TGCAGCGCCTGCGCGCGGCGCGCCTCGAGCGCTTCGAGCTCCTGCTCCTTGAAGGGCCACTCGTTCGGG	T	C	35027279	35031307	Pgl_GLEAN_10013084	K4A7C5_SETIT	Uncharacterized protein	LOC101782809 SETIT_034781mg		GTP binding [GO:0005525]
23627480	2	35146571	TGCAGGGCGGCCGCACGGTGGATAACCAGCCTGTGCCCGAAGCACAGGCCG	T	C	35145540	35147654	Pgl_GLEAN_10013078	A0A0Q3N071_SETIT	Uncharacterized protein (Fragment)	SETIT_039855mg
23629367	2	35158016	TGCAGCAAACAAGCATACCAATTCACAGGATTCGTTCAGATCGCGCACAATTGGGCCAAGCTCCGCAGC	G	T	35150294	35165393	Pgl_GLEAN_10013077	K4A535_SETIT	Uncharacterized protein	LOC101784307 SETIT_033989mg		ATP binding [GO:0005524]; microtubule binding [GO:0008017]; microtubule motor activity [GO:0003777]; microtubule-based movement [GO:0007018]
18139939	2	35158082	TGCAGGCCGATGCGTTCGATCTCGTTGGATTGCCCATGATCGAGAACGCCCTGGCCG	C	G	35150294	35165393	Pgl_GLEAN_10013077	K4A535_SETIT	Uncharacterized protein	LOC101784307 SETIT_033989mg		ATP binding [GO:0005524]; microtubule binding [GO:0008017]; microtubule motor activity [GO:0003777]; microtubule-based movement [GO:0007018]
9923550	2	36068205	TGCAGACTCACAGTTGTGTAGAACGCGCCACCG	G	A	36065909	36068870	Pgl_GLEAN_10013030	K4ACX5_SETIT	Secretory carrier-associated membrane protein (Secretory carrier membrane protein)	LOC101757276 SETIT_036732mg	FUNCTION: Probably involved in membrane trafficking. {ECO:0000256|RuleBase:RU363122}.	integral component of membrane [GO:0016021]; plasma membrane [GO:0005886]; transport vesicle membrane [GO:0030658]; protein transport [GO:0015031]
9992071	2	3816	TGCAGCAGGCCCTGCCCTGCGCAGGGAGACCGCACGCAAGGGGCCCG	G	A	3631	6182	Pgl_GLEAN_10008601	K4A9J9_SETIT	Uncharacterized protein	LOC101762678 SETIT_035555mg		catalytic activity [GO:0003824]
18134383	2	3903	TGCAGATGGATCCTTGTCTGGTTGGCGCTTGGCGGCACCCAGCTCAGCTCGCCG	G	C	3631	6182	Pgl_GLEAN_10008601	K4A9J9_SETIT	Uncharacterized protein	LOC101762678 SETIT_035555mg		catalytic activity [GO:0003824]
23622745	2	36734598	TGCAGCAGAATTGACTTGCAGACATATCCTAGCCAAGGAATCCTCATTGCCATCACACTAATCACTTGC	G	C	36734426	36738518	Pgl_GLEAN_10031146	K4AB42_SETIT	Hexosyltransferase (EC 2.4.1.-)	LOC101763776 SETIT_036099mg		Golgi membrane [GO:0000139]; integral component of membrane [GO:0016021]; galactosyltransferase activity [GO:0008378]; protein glycosylation [GO:0006486]
9902961	2	36975556	TGCAGTGCGTGGGCATCCTGTACGGCGACATTGGGACGTCGCCGCTGTTCGTGTACTCGAGCACGTTCC	C	T	36972801	36978537	Pgl_GLEAN_10031152	K4A5Z9_SETIT	Potassium transporter	LOC101764995 SETIT_034303mg	FUNCTION: Potassium transporter. {ECO:0000256|RuleBase:RU321113}.	integral component of membrane [GO:0016021]; potassium ion transmembrane transporter activity [GO:0015079]
23637361	2	37052456	TGCAGGTCCTCAGCATTAGGAACTGTAAGGAAATGTCCAGGCTTCCAGAGAACTTATGCACGCTTCCTG	G	A	37050594	37053836	Pgl_GLEAN_10031155	K4AIJ2_SETIT	Uncharacterized protein	LOC101773113 SETIT_038704mg		ADP binding [GO:0043531]
23598763	2	37105705	TGCAGAGCCCGCTGCTGGCCGCGCGCTCAGCGCCGCAGCCG	G	T	37104238	37109295	Pgl_GLEAN_10031157	K4A8L0_SETIT	Protein DETOXIFICATION (Multidrug and toxic compound extrusion protein)	LOC101766212 SETIT_035216mg		integral component of membrane [GO:0016021]; antiporter activity [GO:0015297]; drug transmembrane transporter activity [GO:0015238]
23639293	2	37108996	TGCAGGCGCAGAGCATCGTACTGCCCAGCGCCTACATCTCCGCCGCGACGCTCGCGGTCCACGTCGTCC	A	G	37104238	37109295	Pgl_GLEAN_10031157	K4A8L0_SETIT	Protein DETOXIFICATION (Multidrug and toxic compound extrusion protein)	LOC101766212 SETIT_035216mg		integral component of membrane [GO:0016021]; antiporter activity [GO:0015297]; drug transmembrane transporter activity [GO:0015238]
9966743	2	37191702	TGCAGGAACTTCTGGATGGGGAAGTTGGCGGCGTACGCGAAGATCTGAGGGATGAGGCCCAGGACGAAG	G	T	37189601	37192087	Pgl_GLEAN_10031159	K4AIV2_SETIT	Uncharacterized protein	LOC101767031 SETIT_038814mg		integral component of membrane [GO:0016021]; antiporter activity [GO:0015297]; drug transmembrane transporter activity [GO:0015238]
9967254	2	37191768	TGCAGGCGCAGAGCATCGTGGCGCCCAGCGCCTACATCTCCGCCGCCACGCTCGCCGCCCACCTCGCCG	C	T	37189601	37192087	Pgl_GLEAN_10031159	K4AIV2_SETIT	Uncharacterized protein	LOC101767031 SETIT_038814mg		integral component of membrane [GO:0016021]; antiporter activity [GO:0015297]; drug transmembrane transporter activity [GO:0015238]
23633466	2	37253804	TGCAGAAGCCTCGCGAACAAGACCATGGTGAAGGAGGTGCCCAGCGACACTCCAGGGCAGCCTCTCCTC	C	G	37252008	37254192	Pgl_GLEAN_10031164	K4A982_SETIT	Uncharacterized protein	LOC101761087 SETIT_035438mg		"heme binding [GO:0020037]; iron ion binding [GO:0005506]; monooxygenase activity [GO:0004497]; oxidoreductase activity
23638828	2	37330084	TGCAGAAGGCCGATGCCGACGTCTCCAGCCTCGTCGATAACTTCTCCTCCCTCATAAACATCGCCCGCG	T	C	37328339	37330410	Pgl_GLEAN_10031170	K3XMV5_SETIT	Uncharacterized protein	LOC101786996 SETIT_003228mg		mediator complex [GO:0016592]; RNA polymerase II transcription cofactor activity [GO:0001104]
9894400	2	3768519	TGCAGATGCCTCAGGGGAAATTCACAGGCCGCAAGAAGAATCAGGTTCAGTGTGGTTCATGTTCAGAGA	G	A	3761064	3769154	Pgl_GLEAN_10027151	K3Z411_SETIT	Uncharacterized protein	LOC101780239 SETIT_021279mg
9967467	2	3782547	TGCAGGGAGACCAAGCATCCATCATCGGAGGCGCCATCGAGTTCATCAGGGAGCTAGAGCAGCTGATCC	A	C	3779435	3782991	Pgl_GLEAN_10027150	K3Z5L6_SETIT	Uncharacterized protein	LOC101780638 SETIT_021834mg		protein dimerization activity [GO:0046983]
18171743	2	3852890	TGCAGATCGCGCGCGGCATGGAGTACCTACACTCCAAGAAGATCTACCACGGGGACCTCAACCCGACCA	A	G	3851550	3853900	Pgl_GLEAN_10027146	A0A0Q3SRP7_SETIT	Uncharacterized protein (Fragment)	SETIT_025087mg		ATP binding [GO:0005524]; protein kinase activity [GO:0004672]
18166436	2	38852605	TGCAGGGGAAGCTTGAGGACGGTAAGGACATAGCGGTGAAGAGGCTGTCGCGGCGGTCGACGCAGGGGC	T	G	38849730	38853673	Pgl_GLEAN_10033414	K4A6H6_SETIT	Uncharacterized protein	LOC101778641 SETIT_034480mg		integral component of membrane [GO:0016021]; ATP binding [GO:0005524]; protein serine/threonine kinase activity [GO:0004674]; recognition of pollen [GO:0048544]
9989254	2	39890383	TGCAGGAGGGCGCGCTGATGCTGCTGGGCCCGACGATGAACGCCAAGGTGGCCTTCGAGCTCTCGGAGC	G	C	39889662	39893423	Pgl_GLEAN_10033370	A0A0Q3Q478_SETIT	Uncharacterized protein (Fragment)	SETIT_0361822mg		chloroplast [GO:0009507]; NADPH binding [GO:0070402]; pyridoxine:NADP 4-dehydrogenase activity [GO:0050236]; pyridoxal 5'-phosphate salvage [GO:0009443]; pyridoxal biosynthetic process [GO:0042821]
23588326	2	40199445	TGCAGGAAGGACTCGTCGTCAACATTCCCCGTGAGATGATGATTCATGCGTTCCAGACGAACTCGAAGG	G	A	40199243	40203506	Pgl_GLEAN_10033362	K4ABV9_SETIT	Uncharacterized protein	LOC101764047 SETIT_036366mg		ATP binding [GO:0005524]; protein serine/threonine kinase activity [GO:0004674]
23603023	2	41380145	TGCAGGGCCGCATCCACCACCATGGACGCGGCTTCGTCGAGCTCACCG	T	G	41378202	41381743	Pgl_GLEAN_10034600	K4AD01_SETIT	Uncharacterized protein	LOC101776867 SETIT_036758mg		chloroplast envelope [GO:0009941]; chloroplast thylakoid membrane [GO:0009535]; plastoglobule [GO:0010287]
9893874	2	41570167	TGCAGAGGTACTTCCTCCAGGAGTGGGAGCTCGTCTCCGCCATCCTCCGCCGCATCGTCACCG	A	T	41568152	41577179	Pgl_GLEAN_10034594	K4A4Z0_SETIT	Uncharacterized protein	SETIT_033944mg		cytosol [GO:0005829]; plasmodesma [GO:0009506]; beta-tubulin binding [GO:0048487]; GTPase activator activity [GO:0005096]; embryo development ending in seed dormancy [GO:0009793]; microtubule-based process [GO:0007017]; post-chaperonin tubulin folding pathway [GO:0007023]; tubulin complex assembly [GO:0007021]
23630055	2	41654450	TGCAGCTTCTGGAGCAGCACGGCCTCGGCGGCGGCCTGAACCCCAGCGGCAGGAACGCCGCCCCGAGAT	G	C	41651915	41655733	Pgl_GLEAN_10034591	K4AD31_SETIT	Uncharacterized protein	LOC101783214 SETIT_036788mg		multicellular organism development [GO:0007275]
9966070	2	42447646	TGCAGCGTCGTCCTTCTCTGTGGCGTCTTCGGCGAAGCGTCACCGTTCTCACTGCTGCCACCCG	C	G	42442367	42454151	Pgl_GLEAN_10034565	K4A5D7_SETIT	Uncharacterized protein	LOC101754988 SETIT_034091mg
23590999	2	42713111	TGCAGCCGCGTAAACGCATCACCTCGTATTCTCATCTTCCACGCGGCTCCGATCAGAAACAAACGTGTG	A	T	42710240	42713265	Pgl_GLEAN_10001671	K4ACR5_SETIT	Uncharacterized protein	LOC101775388 SETIT_036672mg		catalytic activity [GO:0003824]
23623294	2	4277632	TGCAGCGCTGCCGACCCTGGGGATGCCGCTGGTGTCCTTCTTGGCCTTGGCATCCACCGTGTACGTGGT	C	A	4277393	4279082	Pgl_GLEAN_10027127	K4AE87_SETIT	Uncharacterized protein	LOC101771066 SETIT_037194mg
23641434	2	42917550	TGCAGGGCGTCCAGCTCAAAGGGACCAAGGCCCGAGATGTCGCCG	C	G	42917285	42919453	Pgl_GLEAN_10021631	K4ADX1_SETIT	Uncharacterized protein	LOC101761469 SETIT_037078mg
18110830	2	42917562	TGCAGGGCGTCCAGCTCAAAGGGACCAAGGCCG	A	G	42917285	42919453	Pgl_GLEAN_10021631	K4ADX1_SETIT	Uncharacterized protein	LOC101761469 SETIT_037078mg
23632846	2	42919355	TGCAGTGGCTGAGCTGTGGGAGGCGGCGAAGGGCGCGCCCCCTCTGGCCGTGCTCGCCG	G	C	42917285	42919453	Pgl_GLEAN_10021631	K4ADX1_SETIT	Uncharacterized protein	LOC101761469 SETIT_037078mg
23601308	2	43178978	TGCAGCTAGCAGATGAAGGAGGAATCAAAGAAAGGCTCCG	C	A	43177992	43182513	Pgl_GLEAN_10021636	K4A8A1_SETIT	Glutamyl-tRNA reductase (EC 1.2.1.70)	LOC101762832 SETIT_035107mg		glutamyl-tRNA reductase activity [GO:0008883]; NADP binding [GO:0050661]; protoporphyrinogen IX biosynthetic process [GO:0006782]
23637801	2	4322729	TGCAGGAAGACGATCACGTACACCTTGCGGATGAAGGCCCACCG	G	T	4322404	4324019	Pgl_GLEAN_10027123	K4AI76_SETIT	Uncharacterized protein	LOC101772263 SETIT_038585mg		integral component of membrane [GO:0016021]
23637098	2	4322770	TGCAGCTTATGCTCACGGTGGCCGTCGCCGCCACGGTCAACCTCGTCGGCGCCATCGGCGCCTTCTTCC	A	C	4322404	4324019	Pgl_GLEAN_10027123	K4AI76_SETIT	Uncharacterized protein	LOC101772263 SETIT_038585mg		integral component of membrane [GO:0016021]
23630753	2	4331040	TGCAGTGCATACTTCCTCGCTAGGGGCGGGAGTGACCTACAAGCTTTAACTGAATCAAGATGAGGAAAT	C	T	4324827	4331047	Pgl_GLEAN_10027122	K3YHK5_SETIT	RNA polymerase II transcription factor B subunit 2	LOC101777488 SETIT_013723mg	"FUNCTION: Component of the general transcription and DNA repair factor IIH (TFIIH) core complex	which is involved in general and transcription-coupled nucleotide excision repair (NER) of damaged DNA and
9896261	2	43359101	TGCAGCCCCTCGATTTCGAGGAAGCGATGGGCATGCTCAGGGAGGGGAAGACGGTGAGGTCGGCGATGT	C	T	43358616	43360233	Pgl_GLEAN_10021650	K4A8Z3_SETIT	Uncharacterized protein	LOC101766904 SETIT_035349mg
23611161	2	43379394	TGCAGCACCACCACCCTTCTTCGCGGGATGAGACGGGGAGAAGAGATGCGCGGGTGGAGGAGACGGCGG	T	G	43379218	43381294	Pgl_GLEAN_10021653	K4A8J9_SETIT	Uncharacterized protein	LOC101769467 SETIT_035205mg		nucleic acid binding [GO:0003676]
9966416	2	43404632	TGCAGCTGATTGGCTACAGCAGCGAGGAGAGCTCCACGGCAGGGTCCAGCCCTGCCAAGCCCGTCTTGG	G	C	43403799	43406896	Pgl_GLEAN_10021658	K4AD67_SETIT	Uncharacterized protein	LOC101771073 SETIT_036824mg
23593049	2	44420432	TGCAGGCGACGCCACATGAACTGATATTTTCGCAAGCAGGGTGCAGGGCGATAAATGTCTCGGCGCTAT	T	C	44419345	44423559	Pgl_GLEAN_10028712	K4AL76_SETIT	Uncharacterized protein	LOC101783503 SETIT_039656mg		integral component of membrane [GO:0016021]; ATP binding [GO:0005524]; ATPase activity [GO:0016887]; nucleic acid binding [GO:0003676]
23615318	2	44470133	TGCAGGTTGGACGGCGGCATCCCCTCCTCCACCCACTGCCCGCCCATGGCCCCGTCCCCGCCTCTCCAC	C	T	44468173	44471439	Pgl_GLEAN_10028710	K4ACQ0_SETIT	Uncharacterized protein	LOC101783901 SETIT_036657mg
23615003	2	44594032	TGCAGAGTTGTTGGGTGTCACAGCTCTCACGAGGCAGCAAATCCAAGGGGACGGGGAAAGAAGACGACA	G	T	44588536	44594951	Pgl_GLEAN_10028706	K4AAE2_SETIT	Alpha-galactosidase (EC 3.2.1.22) (Melibiase)	LOC101784704 SETIT_035849mg		raffinose alpha-galactosidase activity [GO:0052692]; carbohydrate metabolic process [GO:0005975]
23615250	2	45367402	TGCAGGCCTGGCACACGCAGACATGCCATCGCGGTTGAAGCTTCGCGGGCATCCGATAGTGGCCGCAGG	C	G	45365158	45367704	Pgl_GLEAN_10001272	K4AFW5_SETIT	Uncharacterized protein	SETIT_037772mg
9974150	2	46119401	TGCAGCCCAAGAAGGCGCTCGCGTCCGTCGTCGCCG	C	A	46117026	46119512	Pgl_GLEAN_10015755	K4AKB4_SETIT	Uncharacterized protein	SETIT_039337mg		integral component of membrane [GO:0016021]
23644598	2	46195068	TGCAGCTCAACTGGGAACAGCTCGCCGCCGACATCGAGGCCG	G	A	46194571	46205640	Pgl_GLEAN_10015753	K4AJR2_SETIT	Uncharacterized protein	SETIT_039134mg		ATP binding [GO:0005524]; ribonuclease III activity [GO:0004525]; RNA binding [GO:0003723]; gene silencing by RNA [GO:0031047]; RNA processing [GO:0006396]
23613868	2	46374121	TGCAGGTCGCACAATTGAAGAGATTATTCGCTCATCACCAACAGCTGAAGCTTGGTTTGAGATCCTCAA	T	C	46373775	46374779	Pgl_GLEAN_10015737	K4ACL6_SETIT	Uncharacterized protein	LOC101774851 SETIT_036623mg		ribosome [GO:0005840]; structural constituent of ribosome [GO:0003735]; translation [GO:0006412]
23622157	2	47188367	TGCAGACCACCGTCGCTGAACTTTCAAGGCGCATGTCCTTTGGATCCATGCATGGTGACTGGTGAGTAA	C	T	47188124	47189669	Pgl_GLEAN_10016648	K4ACS2_SETIT	Uncharacterized protein	LOC101758645 SETIT_036679mg
23614917	2	47444317	TGCAGTTTTTCCTCACGCTCTCATGTTTCATTGCCATCGGTGTCAACCTGAGCCAATTCATCTGCATTG	C	T	47441933	47445175	Pgl_GLEAN_10004604	K4ACE1_SETIT	Uncharacterized protein	LOC101759051 SETIT_036548mg		integral component of membrane [GO:0016021]; nucleotide-sugar transmembrane transporter activity [GO:0005338]; nucleotide-sugar transmembrane transport [GO:0015780]
23602651	2	47708462	TGCAGGCGCAGGGTGCGCGGCTCAAAAGCCG	G	T	47707282	47709042	Pgl_GLEAN_10021976	K4A7V0_SETIT	Uncharacterized protein	LOC101761108 SETIT_034956mg
23610860	2	47969357	TGCAGATCGTGGTAGGACGAGCTGAAGGTGCAACGTCGATGCCAGAATAGTTGTTGGCACGACGAATTT	T	C	47966482	47970666	Pgl_GLEAN_10021982	K4A658_SETIT	Long-chain-alcohol oxidase (EC 1.1.3.20)	LOC101767034 SETIT_034362mg	FUNCTION: Long-chain fatty alcohol oxidase involved in the omega-oxidation pathway of lipid degradation. {ECO:0000256|PIRNR:PIRNR028937}.	integral component of membrane [GO:0016021]; flavin adenine dinucleotide binding [GO:0050660]; long-chain-alcohol oxidase activity [GO:0046577]
23594085	2	47970143	TGCAGTAACACTCAATGCTGTGTTGGCGCTATGTTTTTCCTAATCCCCATGTTCTTGGTGTTCCCGAGA	C	T	47966482	47970666	Pgl_GLEAN_10021982	K4A658_SETIT	Long-chain-alcohol oxidase (EC 1.1.3.20)	LOC101767034 SETIT_034362mg	FUNCTION: Long-chain fatty alcohol oxidase involved in the omega-oxidation pathway of lipid degradation. {ECO:0000256|PIRNR:PIRNR028937}.	integral component of membrane [GO:0016021]; flavin adenine dinucleotide binding [GO:0050660]; long-chain-alcohol oxidase activity [GO:0046577]
18134305	2	48157491	TGCAGTTGGATTTCGATGGCGGGGCGCCGCCG	T	C	48155134	48164225	Pgl_GLEAN_10021991	K4A5D4_SETIT	Non-lysosomal glucosylceramidase (NLGase) (EC 3.2.1.45)	LOC101769599 SETIT_034088mg	FUNCTION: Non-lysosomal glucosylceramidase that catalyzes the conversion of glucosylceramide to free glucose and ceramide. {ECO:0000256|PIRNR:PIRNR028944}.	membrane [GO:0016020]; glucosylceramidase activity [GO:0004348]; glucosylceramide catabolic process [GO:0006680]
23592745	2	48178593	TGCAGGATGTGCAGTTTCTGCTGGATTGGTTCGTCCCGTTTCATGGCTTGCTCGCTCGCAGGATACAAC	T	C	48175470	48179731	Pgl_GLEAN_10021992	K4A9N0_SETIT	3-ketoacyl-CoA synthase (EC 2.3.1.-)	LOC101770003 SETIT_035586mg		"membrane [GO:0016020]; transferase activity
23598248	2	48297168	TGCAGAAGCAGCAGGCGCAGGGGGAGGATAAGGAGAAGGAGAGCGCCG	T	G	48295084	48298323	Pgl_GLEAN_10021996	K4AFG8_SETIT	Cyclin-dependent kinase inhibitor	LOC101772134 SETIT_037625mg		nucleus [GO:0005634]; cyclin-dependent protein serine/threonine kinase inhibitor activity [GO:0004861]; cell cycle arrest [GO:0007050]
9905962	2	48843795	TGCAGAGGCTGTCGATAAACACCAACATGCTGGAGGGCGAGCTGCCG	G	A	48840432	48844675	Pgl_GLEAN_10032240	K4AIU5_SETIT	Uncharacterized protein	LOC101767204 SETIT_038807mg		integral component of membrane [GO:0016021]; ATP binding [GO:0005524]; protein kinase activity [GO:0004672]
23638011	2	48844539	TGCAGCGACGCCATCTTTCCGAGCAGAGACGGGACTCTCCCG	C	T	48840432	48844675	Pgl_GLEAN_10032240	K4AIU5_SETIT	Uncharacterized protein	LOC101767204 SETIT_038807mg		integral component of membrane [GO:0016021]; ATP binding [GO:0005524]; protein kinase activity [GO:0004672]
23620639	2	48844578	TGCAGGAGCTGGATCTCAGCGGCAACCCAGGCCTGTGCGGCGACATCGCCG	T	G	48840432	48844675	Pgl_GLEAN_10032240	K4AIU5_SETIT	Uncharacterized protein	LOC101767204 SETIT_038807mg		integral component of membrane [GO:0016021]; ATP binding [GO:0005524]; protein kinase activity [GO:0004672]
23613491	2	48907442	TGCAGGCTGGCCGAGGCTCGTCAGCCGCTGTGGCGCAAGGTCCCGATCCCGTCGAGCCTCATCAACCCG	T	C	48902459	48910077	Pgl_GLEAN_10032243	K4A566_SETIT	Cellulose synthase (EC 2.4.1.12)	LOC101780794 SETIT_034020mg		integral component of membrane [GO:0016021]; plasma membrane [GO:0005886]; cellulose synthase (UDP-forming) activity [GO:0016760]; metal ion binding [GO:0046872]; cell wall organization [GO:0071555]; cellulose biosynthetic process [GO:0030244]; plant-type secondary cell wall biogenesis [GO:0009834]
9978000	2	50131114	TGCAGTACGTTTCCAACGTCATCATCCACAACGTGCACGTCCACGACTGCGTCCCCACCG	A	G	50128261	50132344	Pgl_GLEAN_10032309	K4A985_SETIT	Pectate lyase (EC 4.2.2.2)	LOC101763908 SETIT_035441mg		metal ion binding [GO:0046872]; pectate lyase activity [GO:0030570]; pectin catabolic process [GO:0045490]
23631468	2	50272203	TGCAGCAAGCGGAGCGGAAAAGCCTCAGCAAGACCAGCGCGTTCGCCG	A	G	50270105	50272568	Pgl_GLEAN_10032312	K4A6E3_SETIT	Uncharacterized protein	LOC101777307 SETIT_034447mg		intracellular [GO:0005622]; phosphorelay sensor kinase activity [GO:0000155]
18094102	2	5040750	TGCAGAACATCCAGAACGCGCTGGACGAGGCCGGCCTCGGCGACACCATCAAGGCGACGGTCCCGCTCA	A	G	5039968	5041576	Pgl_GLEAN_10033806	K4A905_SETIT	Uncharacterized protein	LOC101754055 SETIT_035361mg		"integral component of membrane [GO:0016021]; hydrolase activity
23643641	2	5239320	TGCAGGTGGCTGCGGCGCGTGCGTGGTCCTCGTCTCCAAGTACGACCCG	C	A	5238759	5244160	Pgl_GLEAN_10033814	K4AMK8_SETIT	Uncharacterized protein	LOC101756196 SETIT_040152mg		"2 iron
9966020	2	5327389	TGCAGCGGGAGAAGGCCGCCGCGCAGATGGAGGCGCGCCAGTTCAAGCGCTACGCCGAGGGCCGCGAGG	C	T	5327131	5328526	Pgl_GLEAN_10033819	K4ACW2_SETIT	Uncharacterized protein	LOC101757414 SETIT_036346mg
18142748	2	5347612	TGCAGGCGCTGCTGCTCTACCACGTCCTCCCCGCGCGCCTCCCCTCCGAGTCCTGGCCCGCCGCGTCCC	C	A	5347526	5349267	Pgl_GLEAN_10033822	K4A9I1_SETIT	Uncharacterized protein	LOC101759980 SETIT_035537mg
9972143	2	5353164	TGCAGAACAGCTTCAGCATCGGCTTCAGGGAGGCCTTGAGGATGAGCTAGCGCCTGCTCCG	C	G	5352937	5356071	Pgl_GLEAN_10033823	K4A787_SETIT	Uncharacterized protein	LOC101759574 SETIT_034743mg		ATP binding [GO:0005524]; calcium ion binding [GO:0005509]; protein kinase activity [GO:0004672]
23612938	2	5353246	TGCAGGACGGGCGCATCGATTACAACGAGTTCGTTGCGATGATGCAGAAGCCCACGCTGGGGCTCCCCA	T	C	5352937	5356071	Pgl_GLEAN_10033823	K4A787_SETIT	Uncharacterized protein	LOC101759574 SETIT_034743mg		ATP binding [GO:0005524]; calcium ion binding [GO:0005509]; protein kinase activity [GO:0004672]
9968377	2	53669369	TGCAGTCTGACGTGGAATCCGTTCTGCTGGGAATGAAAGAGCAGTTCCTCTCATACGGCAAGGGCCAGC	G	A	53667623	53669677	Pgl_GLEAN_10010880	A0A0Q3N2B7_SETIT	Uncharacterized protein (Fragment)	SETIT_038872mg		integral component of membrane [GO:0016021]; ATP binding [GO:0005524]; carbohydrate binding [GO:0030246]; protein kinase activity [GO:0004672]
23622320	2	53691049	TGCAGAGCTGTTGCCGTCATGGCGGCTAAGCGCTTCCTGCTGATGGTGGTGGTGGTGGTCGTCGTCGTC	C	G	53690364	53692538	Pgl_GLEAN_10010882	K4A6K7_SETIT	Uncharacterized protein	LOC101785095 SETIT_034512mg		integral component of membrane [GO:0016021]; ATP binding [GO:0005524]; carbohydrate binding [GO:0030246]; protein kinase activity [GO:0004672]
23624330	2	53691120	TGCAGGGTGCAGGCTGCTTGCCGCATCACTGAGACTCTACCTACCTAACAGCTCTCCATCATCAGTCCC	T	A	53690364	53692538	Pgl_GLEAN_10010882	K4A6K7_SETIT	Uncharacterized protein	LOC101785095 SETIT_034512mg		integral component of membrane [GO:0016021]; ATP binding [GO:0005524]; carbohydrate binding [GO:0030246]; protein kinase activity [GO:0004672]
23591690	2	53691572	TGCAGCTACGCAGCCACGGCAATGGCTCATGGCTGAACGCCGTGATGGCGTCCAAACGAATCCGAGCAA	C	A	53690364	53692538	Pgl_GLEAN_10010882	K4A6K7_SETIT	Uncharacterized protein	LOC101785095 SETIT_034512mg		integral component of membrane [GO:0016021]; ATP binding [GO:0005524]; carbohydrate binding [GO:0030246]; protein kinase activity [GO:0004672]
23595229	2	54451509	TGCAGTTTGATAGTGTGACGGCATCAGTGAAGGCCCAACAAGCACTTCATGGAAGATGGTTCGCCGAGA	T	G	54448961	54455363	Pgl_GLEAN_10021262	K4A845_SETIT	Uncharacterized protein	LOC101755532 SETIT_035051mg		nucleus [GO:0005634]; RNA binding [GO:0003723]; mRNA processing [GO:0006397]
23642169	2	5486801	TGCAGATGTTTAAGATTCGCATGGTCTACGCGTCCAACGTCCG	A	G	5472272	5486918	Pgl_GLEAN_10033828	K4A4Y8_SETIT	Uncharacterized protein	LOC101765417 SETIT_033942mg
23594162	2	5571442	TGCAGTACGGTTGGTGCCTTTGGTGTCATCTGCCTGCCTATTGTGTTCTCATGAGTTTTCACTGCGAAC	A	C	5566815	5571503	Pgl_GLEAN_10033831	K4ABJ8_SETIT	DNA topoisomerase (EC 5.99.1.2)	LOC101774841 SETIT_036255mg	"FUNCTION: Introduces a single-strand break via transesterification at a target site in duplex DNA. Releases the supercoiling and torsional tension of DNA introduced during the DNA replication and transcription by transiently cleaving and rejoining one strand of the DNA duplex. The scissile phosphodiester is attacked by the catalytic tyrosine of the enzyme	resulting in the formation of a DNA-(5'-phosphotyrosyl)-enzyme intermediate and the expulsion of a 3'-OH DNA strand. {ECO:0000256|RuleBase:RU362092}."
9893659	2	55954524	TGCAGAGCTCTCAACCAGGCTCGGAGCAGGTGGTGTTCATCTTGGGGAGGCTATAGGGAGGCCTGTAGA	T	C	55953957	55955217	Pgl_GLEAN_10033469	K4AKF7_SETIT	Uncharacterized protein	LOC101763393 SETIT_039380mg		ubiquitin-dependent protein catabolic process [GO:0006511]
9972820	2	5600388	TGCAGAGGACGGTGAGCTTCCTTCCTTCCG	G	A	5599489	5601889	Pgl_GLEAN_10033833	K4AMD1_SETIT	Uncharacterized protein	LOC101773478 SETIT_040072mg		FMN binding [GO:0010181]; oxidoreductase activity [GO:0016491]
9908403	2	56259039	TGCAGCAGCTTATTTCAGTGCTAATGGTCAGCCG	G	T	56255921	56264143	Pgl_GLEAN_10033482	K4AE16_SETIT	Uncharacterized protein	LOC101765255 SETIT_037123mg		FMN binding [GO:0010181]; NAD(P)H dehydrogenase (quinone) activity [GO:0003955]
8171301	2	5678728	TGCAGGACCGCCTCGGCTTCGACCAGCCAAGCAAGGCCATCGAGTGGCTCATCAACGCCGCCTCCGACG	A	G	5677657	5679996	Pgl_GLEAN_10033839	K4AB18_SETIT	Uncharacterized protein	LOC101767058 SETIT_036075mg		"nucleus [GO:0005634]; DNA binding [GO:0003677]; regulation of transcription
23632152	2	57304966	TGCAGCTTCCAACAAATGCTGAGACATCACGGCCTCTTCTTTCTCCTCCATCTCCG	C	T	57302246	57307606	Pgl_GLEAN_10012809	K4AI87_SETIT	Uncharacterized protein	SETIT_038596mg
23636702	2	5732721	TGCAGAGCGGCATGGCTGCGATGTGATTTCGCTCCCCCGTCCGACGGAATTGGAGAAGCTCCGACTCCG	T	C	5732530	5733483	Pgl_GLEAN_10033843	K4AAX8_SETIT	Uncharacterized protein	LOC101770814 SETIT_036035mg		"chloroplast [GO:0009507]; plastid nucleoid [GO:0042646]; double-stranded DNA binding [GO:0003690]; cellular response to salt stress [GO:0071472]; regulation of transcription
9989231	2	5733343	TGCAGGACCCGATCCTCCTCGTCTCCAGCGTGGAGCGCACCCTTGCGCCGAAGCTGGAGTACCTCGCCG	G	T	5732530	5733483	Pgl_GLEAN_10033843	K4AAX8_SETIT	Uncharacterized protein	LOC101770814 SETIT_036035mg		"chloroplast [GO:0009507]; plastid nucleoid [GO:0042646]; double-stranded DNA binding [GO:0003690]; cellular response to salt stress [GO:0071472]; regulation of transcription
9920370	2	57788988	TGCAGTGTCGAAGAAGGTGATACCAGCCTCAAACGCGTGCCTGATGATGGCGATTCCG	A	T	57786206	57791002	Pgl_GLEAN_10036108	K4AC65_SETIT	Uncharacterized protein	LOC101776602 SETIT_036472mg		oxidoreductase activity [GO:0016491]
23589010	2	57865556	TGCAGAGAAATTTTCATTGGGCATCCAGCATTGGTTCAAACGTGGACAAGCGTCAGGTTAGGAATTGGT	A	G	57864596	57866222	Pgl_GLEAN_10036112	K4AFN2_SETIT	"1	2-dihydroxy-3-keto-5-methylthiopentene dioxygenase (EC 1.13.11.54) (Acireductone dioxygenase (Fe(2+)-requiring)) (ARD) (Fe-ARD)"	LOC101761216 SETIT_037689mg	"FUNCTION: Catalyzes the formation of formate and 2-keto-4-methylthiobutyrate (KMTB) from 1
23592188	2	58281284	TGCAGCTTCACCAGCCCGCGCAGCGCGCACAGCGCCTCCCTCGCCTGCAACAGTTGGCACGCCAATCTT	C	T	58280875	58288711	Pgl_GLEAN_10036129	K4A4N7_SETIT	Uncharacterized protein	SETIT_033841mg		actin binding [GO:0003779]
23603418	2	59477479	TGCAGGTCGCGTCAAATCTTTCTCGGCACTGCATCACCG	C	T	59477148	59477492	Pgl_GLEAN_10036171	K4AD45_SETIT	Uncharacterized protein	LOC101753379 SETIT_036802mg
23636926	2	59652470	TGCAGCCTATTCAGCATTTGAACTGTTTCAGGTCCCTATTGTAATGTGCCCTGAAGATAGTTGTTTTCC	A	G	59647806	59659727	Pgl_GLEAN_10036178	K4A5W0_SETIT	Uncharacterized protein	LOC101784436 SETIT_034264mg		serine-type endopeptidase activity [GO:0004252]
9988646	2	59800713	TGCAGCAGTTCATCCTTCTCTTCAGCGCATTCGAGCTGCTCCTCTCCCAGCTCCCTGACATCCATTCGC	A	G	59800270	59808365	Pgl_GLEAN_10036184	K4AIY3_SETIT	Uncharacterized protein	LOC101782001 SETIT_038846mg		RNA binding [GO:0003723]
9900971	2	59800779	TGCAGGGTCATCGCGCCGTCGTCAGCGGCGCAGAAGTGCTTGTACACAGCCTTGAGGCTGCTGCCGAGA	T	C	59800270	59808365	Pgl_GLEAN_10036184	K4AIY3_SETIT	Uncharacterized protein	LOC101782001 SETIT_038846mg		RNA binding [GO:0003723]
23606012	2	60476077	TGCAGCTGCGACAGCGCCGCCGCCTCAGCCTCCTCCATGGCGCCGCGCCG	C	A	60473529	60478967	Pgl_GLEAN_10022594	K4AK96_SETIT	Uncharacterized protein	SETIT_039319mg
9913074	2	60476080	TGCAGCTGCGACAGCGCCGCCGCCTCAGCCTCCATGGCGCCGCACCG	G	A	60473529	60478967	Pgl_GLEAN_10022594	K4AK96_SETIT	Uncharacterized protein	SETIT_039319mg
8168036	2	60476130	TGCAGCTCCTCGCCCTCGTCTCCGAGCTCCGCCTTCTCCG	C	G	60473529	60478967	Pgl_GLEAN_10022594	K4AK96_SETIT	Uncharacterized protein	SETIT_039319mg
23637003	2	60711967	TGCAGCGGGGAGCGAGGGAACCCTGATTCTTCAAGCTCATGATGTGCCCACCTTTGGAATCGTTGAAAC	C	T	60708008	60713104	Pgl_GLEAN_10022604	K4ACN4_SETIT	Uncharacterized protein	LOC101773086 SETIT_036641mg		cell wall [GO:0005618]; aspartyl esterase activity [GO:0045330]; pectinesterase activity [GO:0030599]; cell wall modification [GO:0042545]
8169864	2	618365	TGCAGGAAGCAATGCAGTAACAAATCCCTGAAAGCAACGGCCCG	C	T	617909	620637	Pgl_GLEAN_10004619	K4ALA2_SETIT	Uncharacterized protein	LOC101781319 SETIT_039682mg		integral component of membrane [GO:0016021]; nucleotide-sugar transmembrane transport [GO:0015780]
9968540	2	61839181	TGCAGTGGACGGGCGACGGCGGGTGGTTCCCCTTCGGCGAGACGGCCACCATCGCCGTGCCGTCGGAGA	C	T	61838480	61841152	Pgl_GLEAN_10001716	K3XEC9_SETIT	Uncharacterized protein	LOC101776382 SETIT_000246mg
23615161	2	6291717	TGCAGCTAACTTCGAGCTGGATCAGAGGCTGTTTCTTCTTATCAGGAAGGTGTAATACTGTAAATGTAT	T	A	6288067	6299416	Pgl_GLEAN_10033863	K3XZT8_SETIT	Uncharacterized protein	LOC101771355 SETIT_007449mg		"DNA-directed RNA polymerase I complex [GO:0005736]; DNA-directed RNA polymerase II
23611925	2	62980756	TGCAGCCTTCTGGGCAGCTCGAGTTGGGTACTGCCCGTTGAGCCTCTTGTCCATCACGCGGTCGAGCCG	G	T	62979172	62982594	Pgl_GLEAN_10033283	K4A647_SETIT	Uncharacterized protein	LOC101756073 SETIT_034351mg		serine-type endopeptidase activity [GO:0004252]
23589487	2	64055669	TGCAGATACATCTCAGCTGGTAAGGGGAGCCTTGTGTACAGGTGAGGAGGAGCCAAGGGAGGCGGTCGG	A	T	64053655	64069937	Pgl_GLEAN_10033329	K4AE47_SETIT	Uncharacterized protein	LOC101782534 SETIT_037154mg		metal ion binding [GO:0046872]; oxidoreductase activity [GO:0016491]
18087748	2	64862372	TGCAGCCGTTTTGCAACGGTGCAGCCCACGCACGCCG	T	C	64862173	64864552	Pgl_GLEAN_10009810	K4A7N2_SETIT	Uncharacterized protein	SETIT_034888mg
23633762	2	6492922	TGCAGCAGAGCATGTTATACTGACGGACACGGAGTACGCAAGGTGTGGCGTCGGTCGGACGGAACGAAG	G	A	6492814	6493390	Pgl_GLEAN_10033871	K4AFY4_SETIT	Uncharacterized protein	SETIT_037791mg
9973219	2	65100636	TGCAGATGTGAAGGAGGCGGCGTTGATGGAGCCCCTGGTGGTGTTGAAGCCCG	C	T	65097716	65103755	Pgl_GLEAN_10009818	K4A6H1_SETIT	Uncharacterized protein	LOC101777841 SETIT_034475mg		RNA binding [GO:0003723]
23621935	2	65409840	TGCAGTTTGATTGAGAAATCCGTACCTCAAGAAGCATCTCCTGGAAAGCCACATGATGGAGAGGATCTG	C	T	65409092	65409968	Pgl_GLEAN_10002419	K3XZ14_SETIT	Uncharacterized protein	LOC101776604 SETIT_007172mg		hydrolase activity [GO:0016787]; metabolic process [GO:0008152]
23624230	2	65412882	TGCAGGGAGTGCACCGCCACAAGCATACCAATTTCCCATTTCCGAAGTTGGTGAAGTCAGTGTTAACTT	G	C	65410334	65414400	Pgl_GLEAN_10002418	K3XVE4_SETIT	Uncharacterized protein	LOC101777022 SETIT_005901mg		ATP binding [GO:0005524]
23619355	2	66249731	TGCAGGTCGCCGTGCCCCACGTGCCGCACCTCCCTCCACCACGCCCG	C	T	66246485	66251253	Pgl_GLEAN_10010905	K4AJD2_SETIT	Lipoxygenase (EC 1.13.11.-)	LOC101779081 SETIT_038999mg	"FUNCTION: Plant lipoxygenase may be involved in a number of diverse aspects of plant physiology including growth and development	pest resistance
23631857	2	66659825	TGCAGCGATTCAGACTCCACGACGCTGCGCTGTGCCCCTCCCCGATTCCG	G	A	66657219	66666268	Pgl_GLEAN_10029871	K4A504_SETIT	Uncharacterized protein	LOC101776871 SETIT_033958mg		integral component of membrane [GO:0016021]; intracellular [GO:0005622]; identical protein binding [GO:0042802]; phosphorelay sensor kinase activity [GO:0000155]; protein histidine kinase binding [GO:0043424]; cellular response to abscisic acid stimulus [GO:0071215]; cellular response to cold [GO:0070417]; negative regulation of iron ion transport [GO:0034757]; phloem or xylem histogenesis [GO:00…
9965758	2	66971964	TGCAGCGAGGAGGTCCAATTCGGTGTCAATTCGCGCGAATCCTGCCTCCCCGATGCTCGATCTCCAGTG	C	T	66969407	66972255	Pgl_GLEAN_10029884	K4AF12_SETIT	Uncharacterized protein	LOC101780797 SETIT_037469mg
23614734	2	67054795	TGCAGTTAGGTACCACACTCTTTATTGATACTTCACCTTGTGGCAATATCATTAGCTTACAAAAAACCG	T	C	67052263	67054926	Pgl_GLEAN_10029888	K4AM13_SETIT	Uncharacterized protein	LOC101782274 SETIT_039948mg		"hydrolase activity
9900749	2	67929397	TGCAGGGCGGCGAGGAGGGTGACCGCCGCGACGCTGAACAACGAGGCCCCGCCCAACAGTACGTCCGCA	G	A	67926409	67938198	Pgl_GLEAN_10029910	K4A6K5_SETIT	Uncharacterized protein	LOC101783623 SETIT_034510mg
23593284	2	68783248	TGCAGGGACAGACAGAGAGCAATGGTGAAGCGGCAGGGAGGAGGGCGCCGCTTGTTGGAGGACGCGGTC	G	C	68782565	68786613	Pgl_GLEAN_10021368	K3XYA0_SETIT	Uncharacterized protein	LOC101769735 SETIT_006883mg		"nucleus [GO:0005634]; DNA binding [GO:0003677]; regulation of transcription
23604459	2	69107279	TGCAGTGTATCCTAGACAATCGATGCACTGTTTGCTTCCG	C	T	69103497	69107485	Pgl_GLEAN_10021354	K3Y1R8_SETIT	WAT1-related protein	LOC101774328 SETIT_008134mg		integral component of membrane [GO:0016021]; transmembrane transporter activity [GO:0022857]
23619528	2	69107318	TGCAGGTTGTCTTTTGGCAGTCAACACGGCTACTGTCTAGTCTAGCCCATGGATTCCG	T	C	69103497	69107485	Pgl_GLEAN_10021354	K3Y1R8_SETIT	WAT1-related protein	LOC101774328 SETIT_008134mg		integral component of membrane [GO:0016021]; transmembrane transporter activity [GO:0022857]
23595823	2	69259092	TGCAGGAATTCTTGGCAGGCATGAGCCACCTATGCAATCCTGTCCACAAGTGTATGGTGACATCCACAG	A	T	69259023	69260454	Pgl_GLEAN_10004924	K3XXY2_SETIT	Uncharacterized protein	LOC101780523 SETIT_006790mg		DNA binding [GO:0003677]
23593467	2	69952672	TGCAGGGCTGTTGAGTCATGCTTTTGTTCCCTGTGTTCTCCTGACTTTATCAGCGGTGACTGAATCGGA	G	A	69950255	69962726	Pgl_GLEAN_10006660	K3XUX5_SETIT	Uncharacterized protein	LOC101777167 SETIT_005732mg		catalytic activity [GO:0003824]; metabolic process [GO:0008152]
8169954	2	71181899	TGCAGTGAGTTACTACGCCTACTACGGTAAGAAGCTGGACCCG	T	G	71177249	71183829	Pgl_GLEAN_10032784	K3Y3N1_SETIT	Uncharacterized protein	LOC101764863 SETIT_008818mg		"nucleus [GO:0005634]; ATP binding [GO:0005524]; developmental process [GO:0032502]; regulation of transcription
9902876	2	71211250	TGCAGTGCCAACGTATCTGTACGGAGCAGCTCACAGAGAGGGCAGAACGCTGGCCACCATCAGGAGGCA	G	A	71210058	71212517	Pgl_GLEAN_10032790	K3XWX6_SETIT	Uncharacterized protein	LOC101768381 SETIT_006434mg		mitochondrion [GO:0005739]; ATP binding [GO:0005524]; heat shock protein binding [GO:0031072]; metal ion binding [GO:0046872]; unfolded protein binding [GO:0051082]; chaperone cofactor-dependent protein refolding [GO:0051085]; embryo sac cellularization [GO:0009558]; nuclear membrane fusion [GO:0000740]; polar nucleus fusion [GO:0010197]; response to heat [GO:0009408]; synergid death [GO:0010198]
23637950	2	71956250	TGCAGCCGCTTGGCGTACTCAAAATCCGAGGCGATCTGCTCCTCCGTTCCTGAATTTCCG	C	T	71955519	71959904	Pgl_GLEAN_10032824	K3XVD5_SETIT	Uncharacterized protein	LOC101774182 SETIT_005892mg
23617275	2	72418790	TGCAGCATTCCCATTTAGCTCACCACCATTCCAACCGCGACATGGTCGATTGCCG	G	C	72415254	72420710	Pgl_GLEAN_10021161	K3XV66_SETIT	Uncharacterized protein	LOC101780666 SETIT_005823mg		"zinc ion binding [GO:0008270]; regulation of transcription
23623563	2	72917836	TGCAGCTCTGCTTTCTCCGTCGCCCCACCGCTCAGATCCAGTGATCCACCCACCTACCAGTCCGTCGCC	A	G	72914957	72924431	Pgl_GLEAN_10021150	K3XXW4_SETIT	Uncharacterized protein	LOC101783624 SETIT_006772mg
23590398	2	72917837	TGCAGCAGCTCTGCTCTCTCCGTCGCCCCACCGCTCAGATCCAGTGATCCACCCACCTACCAGCCCGTC	G	A	72914957	72924431	Pgl_GLEAN_10021150	K3XXW4_SETIT	Uncharacterized protein	LOC101783624 SETIT_006772mg
23630952	2	73046992	TGCAGGTTACTCAGCCACTGCTTGAAAAGCGAGGAATCCACCGCGTTCCTGCGCGTCGAGTCGCGACCA	G	A	73046354	73048453	Pgl_GLEAN_10011102	K3XWC9_SETIT	Uncharacterized protein	LOC101786178 SETIT_006237mg		"heme binding [GO:0020037]; iron ion binding [GO:0005506]; monooxygenase activity [GO:0004497]; oxidoreductase activity
23610259	2	73048121	TGCAGAATTGAGGACAAATAGCAAAGCCTAATCTACGGTACTCTAGCTCAGAATTACCTTGTCTTTAGC	T	A	73046354	73048453	Pgl_GLEAN_10011102	K3XWC9_SETIT	Uncharacterized protein	LOC101786178 SETIT_006237mg		"heme binding [GO:0020037]; iron ion binding [GO:0005506]; monooxygenase activity [GO:0004497]; oxidoreductase activity
23589145	2	73161591	TGCAGAGCAGAGCTGCTAACAGAAGGCGTCCATGCTCCACCTCAGAAGCGAGCAGCAGCAGCCG	A	C	73160226	73170182	Pgl_GLEAN_10011097	K3XWT9_SETIT	Uncharacterized protein	LOC101754069 SETIT_006397mg		microtubule [GO:0005874]; spindle [GO:0005819]; activation of protein kinase activity [GO:0032147]; regulation of mitotic spindle organization [GO:0060236]
23596388	2	73162347	TGCAGATGATCCTGCGATGATCCATCAGATCACTTCCTTTTGCTCGATCTACGACGACGCAAGGCGAAT	A	C	73160226	73170182	Pgl_GLEAN_10011097	K3XWT9_SETIT	Uncharacterized protein	LOC101754069 SETIT_006397mg		microtubule [GO:0005874]; spindle [GO:0005819]; activation of protein kinase activity [GO:0032147]; regulation of mitotic spindle organization [GO:0060236]
8170396	2	74843762	TGCAGCACGACCTCCTCCGCGCCCGCCTTGGCCG	C	T	74839054	74843942	Pgl_GLEAN_10020261	K3XWI8_SETIT	3-phosphoshikimate 1-carboxyvinyltransferase (EC 2.5.1.19)	LOC101763104 SETIT_006296mg		3-phosphoshikimate 1-carboxyvinyltransferase activity [GO:0003866]; aromatic amino acid family biosynthetic process [GO:0009073]; chorismate biosynthetic process [GO:0009423]
23591462	2	75475339	TGCAGCGGATGCCTCCAAAGGACAGGAGGGTTCAGGGTTCCACGCGACGCGAGGAGAGGAGAGGAGATG	T	G	75473792	75477033	Pgl_GLEAN_10010590	K3XX96_SETIT	Uncharacterized protein	LOC101766081 SETIT_006554mg		mitochondrial matrix [GO:0005759]; iron-sulfur cluster assembly [GO:0016226]
23618469	2	75498422	TGCAGGACATGATGGGGCCTTTCTCGGCGCCGTCGCCGAGGTCGTACTCGTGCCG	G	T	75492382	75503006	Pgl_GLEAN_10010592	K3XVR6_SETIT	Uncharacterized protein	LOC101766489 SETIT_006024mg		vesicle docking involved in exocytosis [GO:0006904]
23594231	2	76312956	TGCAGTAGCATTTTCTTCTCAGCACGTTTATCAAAGCGACCCACTCCAGCACCGCGCGAGCCAGGCTCA	T	C	76312247	76315517	Pgl_GLEAN_10037155	K3XVH2_SETIT	Uncharacterized protein	LOC101776200 SETIT_005929mg
23636595	2	7747833	TGCAGCATCTCCGCGACGGAGACCGTCGCGGCCTCCTCCCAGCCACCGTGCCCGTCGAGCCG	C	T	7747586	7747849	Pgl_GLEAN_10022818	A0A0Q3RLQ9_SETIT	Uncharacterized protein (Fragment)	SETIT_0374231mg
23636695	2	77842538	TGCAGAGCAGTGACACACAGGTTAAAGTCGCGGTCAGAGCTTTAAGTGGTGTGATTAGACTATGTTCCT	C	T	77840477	77845309	Pgl_GLEAN_10037116	K3XVC6_SETIT	Uncharacterized protein	LOC101784022 SETIT_005883mg		ATP binding [GO:0005524]; protein kinase activity [GO:0004672]; ubiquitin-protein transferase activity [GO:0004842]; response to stress [GO:0006950]
18132242	2	77842624	TGCAGATCGCGTAAAGATACAATTGTCGGTTGAAAAGAACACCCCCCG	C	T	77840477	77845309	Pgl_GLEAN_10037116	K3XVC6_SETIT	Uncharacterized protein	LOC101784022 SETIT_005883mg		ATP binding [GO:0005524]; protein kinase activity [GO:0004672]; ubiquitin-protein transferase activity [GO:0004842]; response to stress [GO:0006950]
23629725	2	78668	TGCAGCGACAAGTCAGGCAACCACAACTTCGATCTGCTCAAGAAGCTCGTGCTCCCCGACGGCTCTGTT	G	A	77890	82062	Pgl_GLEAN_10008593	K4A644_SETIT	Uncharacterized protein	LOC101763493 SETIT_034348mg		catalytic activity [GO:0003824]
23613904	2	78734	TGCAGGTGAGACAGAGACACGCGAGAGCACAGCGTCAGGAATCGCAAAGGCAGCCACTTTAATTCGAGA	G	C	77890	82062	Pgl_GLEAN_10008593	K4A644_SETIT	Uncharacterized protein	LOC101763493 SETIT_034348mg		catalytic activity [GO:0003824]
23596071	2	79238	TGCAGTACCACAGGCATATGGACTCGTCAGCCATCAAATTGAACAGCAAAACAAATCCCATCTGTGGAC	C	T	77890	82062	Pgl_GLEAN_10008593	K4A644_SETIT	Uncharacterized protein	LOC101763493 SETIT_034348mg		catalytic activity [GO:0003824]
23614017	2	80003	TGCAGGTTCGCCAGCAGGCTGACGGGGATCAAGGAGAACGCCAAGTTCCAGAAGAATAAGGACGACGCC	C	T	77890	82062	Pgl_GLEAN_10008593	K4A644_SETIT	Uncharacterized protein	LOC101763493 SETIT_034348mg		catalytic activity [GO:0003824]
23613589	2	81203	TGCAGGGCAACGAGCGCGACGAGCTCGAGATCACCCTCGAGAGCGGTAAGCACGCAGCGCCCCAGCCAA	G	A	77890	82062	Pgl_GLEAN_10008593	K4A644_SETIT	Uncharacterized protein	LOC101763493 SETIT_034348mg		catalytic activity [GO:0003824]
8166669	2	81269	TGCAGCGCGGCGCGGAACTGGCCCTCCAGCAGCGGCAGCATCACCAGGTACACCGTCTCGCCGCTGCCG	C	G	77890	82062	Pgl_GLEAN_10008593	K4A644_SETIT	Uncharacterized protein	LOC101763493 SETIT_034348mg		catalytic activity [GO:0003824]
23595272	2	78211777	TGCAGGTTCCGCCGCCCGCCGAGCATCTCCATCGTAGCTGTACACGTCGGACTTCTCCGTCACGCCGAG	C	T	78210639	78213004	Pgl_GLEAN_10037102	K3XZP2_SETIT	Uncharacterized protein	LOC101754187 SETIT_007403mg		mitochondrial envelope [GO:0005740]; cytochrome-c oxidase activity [GO:0004129]
23643334	2	78212023	TGCAGCGGTATCAGGTCGCCGTCGACGTGGCGAAGGCGCTGGCGTACTTGCACCACGACTGCCGCGCCA	T	C	78210639	78213004	Pgl_GLEAN_10037102	K3XZP2_SETIT	Uncharacterized protein	LOC101754187 SETIT_007403mg		mitochondrial envelope [GO:0005740]; cytochrome-c oxidase activity [GO:0004129]
23591546	2	78212028	TGCAGCGGTACTAGGTCGCCGTCGACGTGGCGAAGGCGCTGGCGTACTTGCACCACGACTGCCG	G	A	78210639	78213004	Pgl_GLEAN_10037102	K3XZP2_SETIT	Uncharacterized protein	LOC101754187 SETIT_007403mg		mitochondrial envelope [GO:0005740]; cytochrome-c oxidase activity [GO:0004129]
23639027	2	78212089	TGCAGCCACGTCAGGCACCGCCCGCCGCCGCCGTGCTGCGGGAATATCCACTTGTCGAGGGACCCGTTC	G	C	78210639	78213004	Pgl_GLEAN_10037102	K3XZP2_SETIT	Uncharacterized protein	LOC101754187 SETIT_007403mg		mitochondrial envelope [GO:0005740]; cytochrome-c oxidase activity [GO:0004129]
23610425	2	7823203	TGCAGACTCGAGTAGAGACTGAACCATCTTATAACAACCATCGCAAGCTCATGGCGAGAAATAGAACCG	C	T	7822501	7826779	Pgl_GLEAN_10022824	K4A765_SETIT	"Succinate dehydrogenase [ubiquinone] flavoprotein subunit	mitochondrial (EC 1.3.5.1)"	LOC101755114 SETIT_034721mg	FUNCTION: Flavoprotein (FP) subunit of succinate dehydrogenase (SDH) that is involved in complex II of the mitochondrial electron transport chain and is responsible for transferring electrons from succinate to ubiquinone (coenzyme Q). {ECO:0000256|RuleBase:RU362051}.
23595081	2	78890528	TGCAGTTCGTGAACCCATATGTGTGCAGTGCAATCCCCGTTACGCCGTCGCGTGTGTCCCCTTCACGCC	C	A	78887571	78894350	Pgl_GLEAN_10026052	K3XUS9_SETIT	Uncharacterized protein	LOC101761091 SETIT_005685mg		"integral component of membrane [GO:0016021]; ATP binding [GO:0005524]; ATPase activity
23634171	2	7974794	TGCAGCTCTGCCGCACCGCGGCGAACCCGTCAGCGGGCCGTGCCATCCACGCGCACGCCATCAAGGCTG	G	A	7974348	7978162	Pgl_GLEAN_10022829	K4AJP4_SETIT	Uncharacterized protein	LOC101759173 SETIT_039115mg		zinc ion binding [GO:0008270]
23594589	2	79887547	TGCAGTGACAGAGCAATTCAGAGTGTGGTGAGATCGGTAGCATAGCAACACGGGCATCCTCCAATTCAG	G	T	79887303	79892791	Pgl_GLEAN_10026035	K3XXR9_SETIT	Hexosyltransferase (EC 2.4.1.-)	LOC101768383 SETIT_006727mg		Golgi membrane [GO:0000139]; integral component of membrane [GO:0016021]; galactosyltransferase activity [GO:0008378]; protein glycosylation [GO:0006486]
23630766	2	79887743	TGCAGTGCGCCCCGTTGAGCCAGCCGTCGGTGATCTGCTTGTACGCTGCCTCGGTGAGGTGGATGCCGT	G	A	79887303	79892791	Pgl_GLEAN_10026035	K3XXR9_SETIT	Hexosyltransferase (EC 2.4.1.-)	LOC101768383 SETIT_006727mg		Golgi membrane [GO:0000139]; integral component of membrane [GO:0016021]; galactosyltransferase activity [GO:0008378]; protein glycosylation [GO:0006486]
23600117	2	8043974	TGCAGCATTTTGATGCGAGCACGTCCAGTCCG	G	A	8042708	8045065	Pgl_GLEAN_10022834	K4AD54_SETIT	Uncharacterized protein	SETIT_036811mg		methyltransferase activity [GO:0008168]
8171087	2	8108844	TGCAGCACCTCGAGGCTGGGCATGTCGCCAACGAAGTCGGGGATGTCGCCGCGCAGCTTGTTCCGAGAT	C	T	8105968	8109045	Pgl_GLEAN_10022841	K4A593_SETIT	Uncharacterized protein	LOC101762554 SETIT_034047mg		integral component of membrane [GO:0016021]; ATP binding [GO:0005524]; protein kinase activity [GO:0004672]
23612569	2	81956808	TGCAGCTGCAAGCCTGCAACCACGGTTAGCAAGAGCAGCGGAGTGACCTCACAAGCCAAACGTCATTGA	C	A	81949545	81958265	Pgl_GLEAN_10034783	K3XXX8_SETIT	Uncharacterized protein	LOC101773913 SETIT_006786mg		ATP binding [GO:0005524]; protein serine/threonine kinase activity [GO:0004674]
23629992	2	81956809	TGCAGCTGCAACCACACGGTTAGCAAGAGCAGCGGAGTGACCTCACAAGCAAAACGTCATCGGGCCACA	G	A	81949545	81958265	Pgl_GLEAN_10034783	K3XXX8_SETIT	Uncharacterized protein	LOC101773913 SETIT_006786mg		ATP binding [GO:0005524]; protein serine/threonine kinase activity [GO:0004674]
23637080	2	82368035	TGCAGCTGCTGCTGTGTAACAGTACTTGTTTATTGACGCCATTACTACATGACCAGCTCGATGCCGAGA	A	G	82367225	82371025	Pgl_GLEAN_10034771	K4A6J9_SETIT	Uncharacterized protein	LOC101767868 SETIT_034504mg
23630320	2	82441331	TGCAGGCTCAACGCAAACGATTTTGACGTCTGGGTTTTGCATTTTCAGGTACTTCCCGACACCG	T	C	82439340	82441857	Pgl_GLEAN_10034764	K3XXZ3_SETIT	Uncharacterized protein	LOC101785643 SETIT_006801mg		cysteine synthase activity [GO:0004124]; cysteine biosynthetic process from serine [GO:0006535]
23623556	2	82668783	TGCAGCTCGTTTTCCTCTACATCGATCCTTCAGGAAGGGTTACAGGTCCCCATTCCCCAGTGCGGACAG	A	T	82665723	82669101	Pgl_GLEAN_10034758	K3YVR6_SETIT	Uncharacterized protein	LOC101772323 SETIT_018362mg
8170080	2	8363810	TGCAGGAGGCTTACTGCAACATGCTTGTGAAGTACCAGGAGGAGCTGGCGCGGCCGATCGAGGAAGCTG	C	T	8359079	8364177	Pgl_GLEAN_10022853	K4AJJ8_SETIT	Uncharacterized protein	LOC101766896 SETIT_039068mg		nucleus [GO:0005634]; DNA binding [GO:0003677]
9966216	2	8407199	TGCAGCTCATGGCCGACTTGAGGTTTCCAGCCTTGTAACCATCTCTCAACACTCGGTGCCGGTACACAA	C	T	8405930	8408899	Pgl_GLEAN_10022856	K4A6J8_SETIT	Uncharacterized protein	LOC101768649 SETIT_034503mg		integral component of membrane [GO:0016021]
18118207	2	8415277	TGCAGCCTCTGCACGGCGCGATGATCCCCG	T	A	8412193	8415593	Pgl_GLEAN_10022857	K4A6K0_SETIT	Uncharacterized protein	SETIT_034505mg		"nucleus [GO:0005634]; DNA binding [GO:0003677]; DNA binding transcription factor activity [GO:0003700]; multicellular organism development [GO:0007275]; transcription
23593366	2	8530490	TGCAGGGATTGATCAGGGAGAGGCGCCGAGCTACTACTTCGAGAAGTTCCTGGAGGACAACCCG	G	A	8529735	8531938	Pgl_GLEAN_10022864	K4A7T0_SETIT	Uncharacterized protein	LOC101771068 SETIT_034936mg		integral component of membrane [GO:0016021]
23623226	2	8533630	TGCAGCGATGCGAAGAAGAAGATGCTGCGGCTCGTGCCATGCCATGCATCTTTGTGTGGGCGGTTGACC	G	T	8533479	8534018	Pgl_GLEAN_10022865	K4AFP8_SETIT	Uncharacterized protein	LOC101771459 SETIT_037705mg		calcium ion binding [GO:0005509]
23634929	2	85784614	TGCAGCCTCCCAGTGTACCACCATCCTCTTCTCCAAGCACACCTCGGGCTGGGTCCTCAGACGGTCTTC	G	A	85781112	85791399	Pgl_GLEAN_10021948	K3XV72_SETIT	Uncharacterized protein	LOC101785912 SETIT_005829mg		SUMO transferase activity [GO:0019789]; zinc ion binding [GO:0008270]
23630657	2	85784886	TGCAGTGGTTTGGCCCACAGCAGCCAGAGCCGCTTGGTTCATGGTCATTAGTGTGTGTCTGACCGAGAT	T	G	85781112	85791399	Pgl_GLEAN_10021948	K3XV72_SETIT	Uncharacterized protein	LOC101785912 SETIT_005829mg		SUMO transferase activity [GO:0019789]; zinc ion binding [GO:0008270]
23611495	2	8594040	TGCAGCATACATATCCTCAAAATAACTGCAACTCAGAAAATCACATCTTCAGCATCCTTGCCG	T	A	8593522	8597105	Pgl_GLEAN_10022870	K4A6Y4_SETIT	Uncharacterized protein	LOC101776460 SETIT_034640mg
23599099	2	85984907	TGCAGATCAGGTCCATCCCCCACATCCTCAACGCCG	C	T	85981552	85985265	Pgl_GLEAN_10021957	K3XYF9_SETIT	Uncharacterized protein	LOC101783626 SETIT_006967mg
9988962	2	86222123	TGCAGCGGGTCAGGGAGGTCGTGCAACGCGAAGCTGCCAAACGGCAGGCCTCGATCTGATCCGCCGAGA	G	A	86222112	86231449	Pgl_GLEAN_10009869	K3XUQ4_SETIT	Uncharacterized protein	LOC101780669 SETIT_005661mg		"spliceosomal complex [GO:0005681]; U5 snRNA binding [GO:0030623]; U6 snRNA binding [GO:0017070]; mRNA splicing
9994101	2	86510402	TGCAGTGGATGCCCTCAACTCTGTGTTCCG	C	G	86506837	86515862	Pgl_GLEAN_10009862	K3XVY9_SETIT	Uncharacterized protein	LOC101778517 SETIT_006097mg		integral component of membrane [GO:0016021]
23636540	2	8660341	TGCAGAGACCTTACTACTGTGTAGTTCAAGCATGCGGCTGCGGCGGGGCACGAAGTGGCAACGCGTGCG	G	C	8660065	8661669	Pgl_GLEAN_10022872	K4A8E7_SETIT	Uncharacterized protein	LOC101778910 SETIT_035153mg		"transferase activity
18149694	2	8660407	TGCAGCCCGCCACGGCACGGCGTAGCAGAAGCAGCATGGAGAGGACCG	G	A	8660065	8661669	Pgl_GLEAN_10022872	K4A8E7_SETIT	Uncharacterized protein	LOC101778910 SETIT_035153mg		"transferase activity
9976544	2	8661538	TGCAGGCAGAAGACGGTCTTCTGGAACAGGCGCATGATGTCGCCG	T	C	8660065	8661669	Pgl_GLEAN_10022872	K4A8E7_SETIT	Uncharacterized protein	LOC101778910 SETIT_035153mg		"transferase activity
23588484	2	8700491	TGCAGAAACCAGGGCCAGTTTAATCTTATAGGAAACTATGAACAGGATCATGCGAGGGGATCTTACAGG	A	C	8697340	8700833	Pgl_GLEAN_10022873	K4A6N5_SETIT	Uncharacterized protein	LOC101779319 SETIT_034540mg
23612051	2	87111232	TGCAGCGCATCCACATCGATCTGAACCTTTGAACCGCCGTACCAGTTCGTGTTTAGACATTGCATCGTG	A	T	87108396	87112654	Pgl_GLEAN_10028975	K3XVB6_SETIT	Ribonucleoside-diphosphate reductase (EC 1.17.4.1)	LOC101777285 SETIT_005873mg	FUNCTION: Provides the precursors necessary for DNA synthesis. Catalyzes the biosynthesis of deoxyribonucleotides from the corresponding ribonucleotides. {ECO:0000256|RuleBase:RU003410}.	"ATP binding [GO:0005524]; ribonucleoside-diphosphate reductase activity
23614537	2	87266227	TGCAGTGCCTTTCTCCATCCATGCCAATTTCCCTGAAGGAAATATTGTGGTAGGACAAGCCGCTACTGA	A	T	87264573	87268192	Pgl_GLEAN_10028987	K3XVQ9_SETIT	Uncharacterized protein	LOC101775662 SETIT_006017mg		metal ion binding [GO:0046872]; RNA binding [GO:0003723]
23593741	2	87266382	TGCAGGTCATTTCAGCACACACAGATTGGCGATAACTCAACTGTACTTTTCTGTTCATGCAGTATGTGA	T	C	87264573	87268192	Pgl_GLEAN_10028987	K3XVQ9_SETIT	Uncharacterized protein	LOC101775662 SETIT_006017mg		metal ion binding [GO:0046872]; RNA binding [GO:0003723]
23588459	2	8768511	TGCAGAAAAGAGAAATGGAAGAGGACAAATAGATCTTCGTTCTTCCTGGCTCAGTACTCAACTTTTCGC	T	G	8765657	8769139	Pgl_GLEAN_10013749	K4AK19_SETIT	Uncharacterized protein	LOC101780917 SETIT_039242mg
23591891	2	88033600	TGCAGCTCGTCCTGCGCGCCGCCAAAAACAAAACCATCCGAGCGAATCAGACCCAGACCCTAACGCCGA	C	T	88030005	88034961	Pgl_GLEAN_10029005	K3XX30_SETIT	Uncharacterized protein	LOC101770948 SETIT_006488mg		cytoplasm [GO:0005737]; ATP binding [GO:0005524]; proteasome-activating ATPase activity [GO:0036402]; protein catabolic process [GO:0030163]
23643458	2	88314123	TGCAGGAGGAGCTGGAGAAAGCGAAGGCCGAGTTCGCCGAGGCCAAGAAGACGGCGGCGGCGGAGGTGG	T	C	88311786	88321434	Pgl_GLEAN_10029013	K3XW46_SETIT	Uncharacterized protein	LOC101768257 SETIT_006154mg		clathrin-coated vesicle [GO:0030136]; 1-phosphatidylinositol binding [GO:0005545]; clathrin binding [GO:0030276]; clathrin coat assembly [GO:0048268]
23617235	2	88321018	TGCAGCATCGGGGCCGTGGCGGGGGCGTCCCAGGGGTTGTAGCTCGCCGCCG	G	T	88311786	88321434	Pgl_GLEAN_10029013	K3XW46_SETIT	Uncharacterized protein	LOC101768257 SETIT_006154mg		clathrin-coated vesicle [GO:0030136]; 1-phosphatidylinositol binding [GO:0005545]; clathrin binding [GO:0030276]; clathrin coat assembly [GO:0048268]
9993324	2	88321086	TGCAGGCTGGTGGTCTGGACTTGCTGACCCTTGACAGCCTGTACGACGACGCGAACCG	A	T	88311786	88321434	Pgl_GLEAN_10029013	K3XW46_SETIT	Uncharacterized protein	LOC101768257 SETIT_006154mg		clathrin-coated vesicle [GO:0030136]; 1-phosphatidylinositol binding [GO:0005545]; clathrin binding [GO:0030276]; clathrin coat assembly [GO:0048268]
23593245	2	8838399	TGCAGGCTTGGCTATGGATCCGTTGAGAGACAGCGGGACAGTATTCCAGGTTGTTGACCTATGGGGCGT	C	G	8836805	8841561	Pgl_GLEAN_10013746	K4ABD0_SETIT	Uncharacterized protein	LOC101782113 SETIT_036187mg		"nucleus [GO:0005634]; DNA binding [GO:0003677]; regulation of transcription
23613415	2	8840498	TGCAGGCGGCGCAGAGCCCGCCGAAGGAGAGGCGCAGATCCCAACCATGTCGTCACTTGCTGCTGCTGG	G	A	8836805	8841561	Pgl_GLEAN_10013746	K4ABD0_SETIT	Uncharacterized protein	LOC101782113 SETIT_036187mg		"nucleus [GO:0005634]; DNA binding [GO:0003677]; regulation of transcription
23616603	2	8840529	TGCAGATCCCAACCATGTCGTCACATGCTGCCG	T	A	8836805	8841561	Pgl_GLEAN_10013746	K4ABD0_SETIT	Uncharacterized protein	LOC101782113 SETIT_036187mg		"nucleus [GO:0005634]; DNA binding [GO:0003677]; regulation of transcription
18089348	2	90232025	TGCAGGTGCTCAGGGCCGACGACGGCCG	G	A	90231966	90233031	Pgl_GLEAN_10029464	K3Y1T8_SETIT	Uncharacterized protein	SETIT_008155mg		metal ion binding [GO:0046872]; oxidoreductase activity [GO:0016491]
23637061	2	91522576	TGCAGCTCTTTGACCGACAGCCTCCCGTCGCCGTCGACGTCGAGCTTCCTGAACCTGTCGTCGACGAAC	G	C	91518912	91522914	Pgl_GLEAN_10016810	K4ABB4_SETIT	Uncharacterized protein	LOC101781730 SETIT_036171mg		calcium ion binding [GO:0005509]
23631727	2	91522642	TGCAGCCCGCCGTCGAAGACATCGGCGCCGCCATCGGACTGCCG	A	G	91518912	91522914	Pgl_GLEAN_10016810	K4ABB4_SETIT	Uncharacterized protein	LOC101781730 SETIT_036171mg		calcium ion binding [GO:0005509]
23595644	2	91707101	TGCAGCGAGGCGACGGGCGGCCCACAAGGTACCACTGCGCGATCTCTCGGCCATGTCGCCGCACGCCCA	G	A	91706565	91707822	Pgl_GLEAN_10016803	K3Y1I7_SETIT	Uncharacterized protein	SETIT_008052mg
23630546	2	91707167	TGCAGGTGCGTGGCCTTCTGCTCTTTCCTCCATGGCTCCATCCACGCCGCCTTCTGCTCTTTCCTCCGA	G	T	91706565	91707822	Pgl_GLEAN_10016803	K3Y1I7_SETIT	Uncharacterized protein	SETIT_008052mg
23595645	2	92311196	TGCAGCGATCGAGGACGGCGTGACGTTCTTGTCCTGGCTGCGCGTCGAGGCCGACTTCGCGCGGACGTT	T	C	92308701	92315533	Pgl_GLEAN_10001004	K3XVX9_SETIT	Uncharacterized protein	LOC101774312 SETIT_006087mg		HAUS complex [GO:0070652]; spindle assembly [GO:0051225]
18076280	2	94083681	TGCAGCTACCGTAGAGGGCGCGACCTCTCCCGCCGCCAAATCAGGGCCTCCTCCTCCG	C	T	94082442	94084445	Pgl_GLEAN_10036566	K3XVQ2_SETIT	Nucleolar GTP-binding protein 1	LOC101763105 SETIT_006011mg	FUNCTION: Involved in the biogenesis of the 60S ribosomal subunit. {ECO:0000256|PIRNR:PIRNR038919}.	nucleolus [GO:0005730]; GTP binding [GO:0005525]; ribosome biogenesis [GO:0042254]
23637057	2	95226962	TGCAGCTCTCTCCGCGAAGCCCAGCAGCGGCTTCATGATCTGAGCGCAGCCCACGGCGACGCAGAGCAC	T	A	95224390	95229610	Pgl_GLEAN_10036530	K3YZ34_SETIT	Uncharacterized protein	SETIT_019542mg
9977575	2	9691770	TGCAGGTCCGACGCGTACGTGGCGTTCATCGTCGGGTCCACCGACGCCG	A	C	9691063	9693063	Pgl_GLEAN_10009714	K4ACM1_SETIT	Peroxidase (EC 1.11.1.7)	LOC101757945 SETIT_036628mg		extracellular region [GO:0005576]; heme binding [GO:0020037]; metal ion binding [GO:0046872]; peroxidase activity [GO:0004601]; hydrogen peroxide catabolic process [GO:0042744]; response to oxidative stress [GO:0006979]
9965743	2	9750845	TGCAGCGACGCGGCGTACCATTCCCCATGCTCCACGAAGTCATTCGGCATGGCCGAGTGGGACATGTGG	G	C	9750315	9752565	Pgl_GLEAN_10009708	K4A662_SETIT	Uncharacterized protein	LOC101760671 SETIT_034366mg		serine-type endopeptidase activity [GO:0004252]
23590109	2	97949704	TGCAGCACGCCGTCCCGTTCGGCATACCGCACCCAGTGCGACCAGCCTCAGAGCTTCGATTAAAGCCGA	A	G	97947903	97950551	Pgl_GLEAN_10023201	K3XZP8_SETIT	Uncharacterized protein	LOC101754321 SETIT_007409mg		integral component of membrane [GO:0016021]
23588398	2	9858251	TGCAGTGTGAGCAGCACGGCCATCATGCTCTTCTTCTCGTTGTCGATGCCGTCGCCGTCCAGCCTCCGC	G	A	9857042	9858685	Pgl_GLEAN_10009700	K4AMJ2_SETIT	Uncharacterized protein	LOC101764041 SETIT_040135mg		"integral component of membrane [GO:0016021]; heme binding [GO:0020037]; iron ion binding [GO:0005506]; monooxygenase activity [GO:0004497]; oxidoreductase activity
23614626	2	9858344	TGCAGTGGCTCGACGTGTTCGGCGTGAGGAACAAGATCCAGGCCGCGGTGCGCAGGAGGGACGTGGTCC	C	A	9857042	9858685	Pgl_GLEAN_10009700	K4AMJ2_SETIT	Uncharacterized protein	LOC101764041 SETIT_040135mg		"integral component of membrane [GO:0016021]; heme binding [GO:0020037]; iron ion binding [GO:0005506]; monooxygenase activity [GO:0004497]; oxidoreductase activity
23602070	2	99865310	TGCAGGACGCCGTCGACGCCCTCGAAGCCAAGCCCGCACCG	C	A	99862420	99866424	Pgl_GLEAN_10017415	K3XX47_SETIT	Uncharacterized protein	LOC101765541 SETIT_006505mg		Arp2/3 protein complex [GO:0005885]; ATP binding [GO:0005524]; Arp2/3 complex-mediated actin nucleation [GO:0034314]; multidimensional cell growth [GO:0009825]; trichome morphogenesis [GO:0010090]
23625994	3	10141380	TGCAGCAAGCGGCAGAGGATGGCTGCGACGCCGCCTCCGCCTCCGCCTCGACGTCCG	C	A	10140460	10143324	Pgl_GLEAN_10031602	K3Z0K1_SETIT	Uncharacterized protein	SETIT_020067mg
23599729	3	10141381	TGCAGCAGCAAGCGGCAGAGGATGGCTGCGACGCCGCCGCCTCCGCCTCGACGTCCG	C	T	10140460	10143324	Pgl_GLEAN_10031602	K3Z0K1_SETIT	Uncharacterized protein	SETIT_020067mg
8170842	3	10162086	TGCAGGAGAGCTGCACGGACGCGTCGGGGTCGCTGGTGGTGTACGCGCCGATCGACGTCCCG	G	A	10161481	10164501	Pgl_GLEAN_10031600	K3YQE0_SETIT	Uncharacterized protein	LOC101760452 SETIT_016483mg		"nucleus [GO:0005634]; lipid binding [GO:0008289]; sequence-specific DNA binding [GO:0043565]; regulation of transcription
23638406	3	10163215	TGCAGGTCCACCGAGACGTCTGCGATCGCCCACAGCCCGTGTTCGATCTGCCG	C	T	10161481	10164501	Pgl_GLEAN_10031600	K3YQE0_SETIT	Uncharacterized protein	LOC101760452 SETIT_016483mg		"nucleus [GO:0005634]; lipid binding [GO:0008289]; sequence-specific DNA binding [GO:0043565]; regulation of transcription
9905592	3	10164094	TGCAGAGCCCGCCGACGGACAGGTCCAGCGACGACATGGACAGCGGCTGCACCG	G	A	10161481	10164501	Pgl_GLEAN_10031600	K3YQE0_SETIT	Uncharacterized protein	LOC101760452 SETIT_016483mg		"nucleus [GO:0005634]; lipid binding [GO:0008289]; sequence-specific DNA binding [GO:0043565]; regulation of transcription
23640594	3	10173370	TGCAGCAGCTGGAGCACTCCCGTCCTCCTGAACGTGGAGCGCTTGCGCGGCGGCAGGAGGTCGTCCCTG	C	T	10172775	10176145	Pgl_GLEAN_10031598	K3YV25_SETIT	Uncharacterized protein	LOC101759511 SETIT_018121mg
23599702	3	10219494	TGCAGCAGAGGCGGGGACTGTGGGCGTGAACTACGGCCG	G	C	10218800	10221620	Pgl_GLEAN_10031595	K3YRZ1_SETIT	Uncharacterized protein	LOC101757219 SETIT_017035mg		"hydrolase activity
8171329	3	10299029	TGCAGGCCGCTCACCTGGTCGTCCTGGAACAGCAGGATGATGCCGCCG	G	A	10298173	10300153	Pgl_GLEAN_10031594	K3YU91_SETIT	Uncharacterized protein	LOC101756803 SETIT_017837mg		metal ion binding [GO:0046872]; oxidoreductase activity [GO:0016491]
23630218	3	10451969	TGCAGGATTTTCATGGCCAAACTGATGAGAAATATGAATGTGTTCGTGCAGATGAACGACGGGTGCCAG	C	T	10450609	10452990	Pgl_GLEAN_10031586	K3YR97_SETIT	Uncharacterized protein	SETIT_016791mg		"nucleus [GO:0005634]; DNA binding transcription factor activity [GO:0003700]; sequence-specific DNA binding [GO:0043565]; transcription
9965197	3	11031826	TGCAGCAGGATCATGGCCAGGTACGGCTTCACATCGTTCAGAACCTTTCCCACACCCATTCTGCCCGAG	C	T	11031282	11033593	Pgl_GLEAN_10007780	K3YYP2_SETIT	WAT1-related protein	LOC101776536 SETIT_019397mg		integral component of membrane [GO:0016021]; transmembrane transporter activity [GO:0022857]
23634496	3	11033243	TGCAGGGTGTTGGACTGGAGGACGAAGAAGCCCGACCACGCGACGCAGGCCACGATGACGCACATGGTG	C	T	11031282	11033593	Pgl_GLEAN_10007780	K3YYP2_SETIT	WAT1-related protein	LOC101776536 SETIT_019397mg		integral component of membrane [GO:0016021]; transmembrane transporter activity [GO:0022857]
23637102	3	11237017	TGCAGCTTCCCATCGTAACCAAGCTTAACAATTCGCAGCGCGGCCGCCGGCAACGAGACCCG	G	T	11231302	11238379	Pgl_GLEAN_10007770	K3YPU6_SETIT	Uncharacterized protein	LOC101780983 SETIT_016288mg		integral component of membrane [GO:0016021]; ATP binding [GO:0005524]; protein serine/threonine kinase activity [GO:0004674]
9913586	3	11237030	TGCAGCTTTCCATCGTAACCAAGCTTAACAATTCGCAGCGCGGCCGCCG	C	A	11231302	11238379	Pgl_GLEAN_10007770	K3YPU6_SETIT	Uncharacterized protein	LOC101780983 SETIT_016288mg		integral component of membrane [GO:0016021]; ATP binding [GO:0005524]; protein serine/threonine kinase activity [GO:0004674]
9897090	3	11242245	TGCAGCGCGTCGGGCGGGCCTTCTTCGCGCTCCCGCGGGAGGAGAAGGAGCGCTACGCCATGGACCCGA	C	G	11242091	11242630	Pgl_GLEAN_10007769	K3YTZ6_SETIT	Uncharacterized protein	LOC101780580 SETIT_017742mg		metal ion binding [GO:0046872]; oxidoreductase activity [GO:0016491]
8168113	3	11242317	TGCAGCTTGGTGCCGTAGCCCTCGATCTTGCCG	G	C	11242091	11242630	Pgl_GLEAN_10007769	K3YTZ6_SETIT	Uncharacterized protein	LOC101780580 SETIT_017742mg		metal ion binding [GO:0046872]; oxidoreductase activity [GO:0016491]
23638891	3	11242347	TGCAGAGGGACCTCGACGGCAAGAAGACCTGGAACGACTTCTTCTTCCACGTCGTCGCACCGCCGAGAT	C	G	11242091	11242630	Pgl_GLEAN_10007769	K3YTZ6_SETIT	Uncharacterized protein	LOC101780580 SETIT_017742mg		metal ion binding [GO:0046872]; oxidoreductase activity [GO:0016491]
23636607	3	11371638	TGCAGAAAGCGCCAATGGCAGAGTTGTCACGTCACCGCACGGCAGCAAAGACGAATTGAAACGGTGAGC	G	A	11370914	11374735	Pgl_GLEAN_10002528	K3YSN4_SETIT	Uncharacterized protein	LOC101779111 SETIT_017279mg
8170473	3	11505553	TGCAGGCTGGTGAGGCCGACGGCGCGGAGGCCGTCGAGGATGGCCG	G	C	11503512	11506457	Pgl_GLEAN_10002522	K3YR21_SETIT	Uncharacterized protein	LOC101777206 SETIT_016715mg		apoplast [GO:0048046]; chloroplast stroma [GO:0009570]; membrane [GO:0016020]; mitochondrion [GO:0005739]; heme binding [GO:0020037]; iron-sulfur cluster binding [GO:0051536]; oxidoreductase activity [GO:0016491]; response to nitrate [GO:0010167]
23618869	3	11506451	TGCAGGCCTCCGACATGTTCGAGCTCGCGCGCCTCGCCGACGAGTACGGCACCG	G	A	11503512	11506457	Pgl_GLEAN_10002522	K3YR21_SETIT	Uncharacterized protein	LOC101777206 SETIT_016715mg		apoplast [GO:0048046]; chloroplast stroma [GO:0009570]; membrane [GO:0016020]; mitochondrion [GO:0005739]; heme binding [GO:0020037]; iron-sulfur cluster binding [GO:0051536]; oxidoreductase activity [GO:0016491]; response to nitrate [GO:0010167]
23602059	3	119295284	TGCAGGACGACGACGCCGTTCCTGCCGACGGCGGGTACACCGCAACCG	A	C	119294760	119298121	Pgl_GLEAN_10026477	K3YST3_SETIT	Probable magnesium transporter	LOC101761262 SETIT_017328mg	"FUNCTION: Acts as a Mg(2+) transporter. Can also transport other divalent cations such as Fe(2+)	Sr(2+)
8169599	3	125544493	TGCAGCAGACCATGTTCCGCGACACGCCCGCTCCCTTCCACTGCCAGGCCTGCGGCGAAGCCGCCGTCT	G	A	125540948	125546359	Pgl_GLEAN_10023960	K3YWD2_SETIT	Uncharacterized protein	LOC101755040 SETIT_018578mg
8160975	3	12626840	TGCAGCTCGACGAAGAGCCAAAGTTCACCGTTGGTTAATGTCAGTACCTGGCTCTTGCAGGAATCCGCT	T	G	12624377	12627863	Pgl_GLEAN_10028073	K3YZ77_SETIT	Uncharacterized protein	LOC101774522 SETIT_019585mg		integral component of membrane [GO:0016021]; galactoside 2-alpha-L-fucosyltransferase activity [GO:0008107]; cell wall biogenesis [GO:0042546]
23606062	3	12630917	TGCAGGACCAGAAGCCGTGACACCCAAAAACCTCTCTGCTCCGTCCCCG	C	G	12628884	12632723	Pgl_GLEAN_10028074	K3YR47_SETIT	Uncharacterized protein	LOC101773702 SETIT_016741mg		integral component of membrane [GO:0016021]; galactoside 2-alpha-L-fucosyltransferase activity [GO:0008107]; cell wall biogenesis [GO:0042546]
9964693	3	1277908	TGCAGATGGCGCCGCCCCAGCCGCACATGGTGCTAGCGGCGGCGAGCCCCGACTACCTCTTCGGCCTCG	G	T	1277021	1278441	Pgl_GLEAN_10031118	K3YRZ2_SETIT	Uncharacterized protein	SETIT_017036mg
8171262	3	13041020	TGCAGCTCGCCAAGATTCTGCACGCCCG	G	A	13040356	13041927	Pgl_GLEAN_10012398	K3YS11_SETIT	Glycosyltransferase (EC 2.4.1.-)	LOC101753848 SETIT_017055mg		"integral component of membrane [GO:0016021]; transferase activity
9973561	3	13056076	TGCAGCAGAAGAACGCATTGTCTTGGTAAACACACGGCCGCCG	A	G	13054587	13057148	Pgl_GLEAN_10012400	K3YPU8_SETIT	Uncharacterized protein	LOC101753032 SETIT_016290mg		nucleus [GO:0005634]; DNA binding [GO:0003677]; oxidoreductase activity [GO:0016491]; histone deacetylation [GO:0016575]; histone H3-K4 methylation [GO:0051568]; root development [GO:0048364]
9991652	3	13056116	TGCAGAGTATCCTGACACTTTTGCTGCTGCTGATCTTGGAGGCAGCGTGCTCACCG	C	T	13054587	13057148	Pgl_GLEAN_10012400	K3YPU8_SETIT	Uncharacterized protein	LOC101753032 SETIT_016290mg		nucleus [GO:0005634]; DNA binding [GO:0003677]; oxidoreductase activity [GO:0016491]; histone deacetylation [GO:0016575]; histone H3-K4 methylation [GO:0051568]; root development [GO:0048364]
9968323	3	13108827	TGCAGTCGACGCGCTACACGAGCAGCCTGCGCGACTCAGCGTACCAGCGCGTGTAGCAGGTCTCGAGGT	C	T	13108242	13110428	Pgl_GLEAN_10012403	K3YTJ2_SETIT	Uncharacterized protein	LOC101770073 SETIT_017587mg		integral component of membrane [GO:0016021]
9976796	3	131181747	TGCAGGCGCATGCGGATGCGCGGGATCTCGTCGCGCGGCGGGTTGATCATGCCG	C	T	131178302	131183108	Pgl_GLEAN_10013526	K3YXT4_SETIT	Uncharacterized protein	LOC101761654 SETIT_019082mg		nucleus [GO:0005634]; DNA binding transcription factor activity [GO:0003700]; sequence-specific DNA binding [GO:0043565]
9989455	3	13131570	TGCAGGCTGAGATGGACCAACTACCTCAAGCCAGACATCAAGAGAGGGAAGTTCACCCAAGAAGAAGAG	A	G	13130719	13131887	Pgl_GLEAN_10012406	K3YU39_SETIT	Uncharacterized protein	LOC101785692 SETIT_017785mg		DNA binding [GO:0003677]
9988149	3	13318717	TGCAGAAGCAGCTGTGCTACTGACTGATCCATGGGATCCGTCTGCGTTTCGGTCCATCCACCCG	G	A	13318231	13320108	Pgl_GLEAN_10012410	K3YU35_SETIT	Uncharacterized protein	LOC101784084 SETIT_017781mg
8169207	3	1373047	TGCAGCCCATCCCGGAGAGGTTGTAGGCCCTGACGTCCTCCCGCATGCCGAACCG	C	A	1372480	1373851	Pgl_GLEAN_10031126	K3YS98_SETIT	3-ketoacyl-CoA synthase (EC 2.3.1.-)	LOC101759515 SETIT_017142mg		"membrane [GO:0016020]; transferase activity
23598433	3	13779065	TGCAGACCAACTCATGAAAAATGGAGCATCACCCATGGCGCTCCG	A	C	13778747	13780544	Pgl_GLEAN_10003943	K3Z097_SETIT	Uncharacterized protein	LOC101768989 SETIT_019958mg		cell [GO:0005623]; electron transfer activity [GO:0009055]; protein disulfide oxidoreductase activity [GO:0015035]; cell redox homeostasis [GO:0045454]
23623346	3	13914894	TGCAGCGGCGGTGGACGGCGACGGCTGCACGTCGAGGCCGACGCTGCCCGAGTGGAAGTTAAGCAGCAG	T	C	13913695	13914915	Pgl_GLEAN_10018514	K3YT01_SETIT	Uncharacterized protein	LOC101780324 SETIT_017396mg		"nucleus [GO:0005634]; DNA binding [GO:0003677]; regulation of transcription
23624133	3	14106324	TGCAGGCGGCGGAGCTTGAAGGAGGAGAGCTTCTGCGACTGCGACGCGTCCTTGATGCTGGGCGCCTCC	C	T	14105646	14109009	Pgl_GLEAN_10018521	K3YTX0_SETIT	Uncharacterized protein	LOC101783680 SETIT_017716mg		Casparian strip [GO:0048226]; integral component of membrane [GO:0016021]; channel activity [GO:0015267]; silicate transmembrane transporter activity [GO:0015115]
23614875	3	14108513	TGCAGTTTAGATTGTGCTCCGAGCTAAAAGAAAGTCAAAACCCAAAGGCAATTGGCCAGTATATGCTTG	T	C	14105646	14109009	Pgl_GLEAN_10018521	K3YTX0_SETIT	Uncharacterized protein	LOC101783680 SETIT_017716mg		Casparian strip [GO:0048226]; integral component of membrane [GO:0016021]; channel activity [GO:0015267]; silicate transmembrane transporter activity [GO:0015115]
9993079	3	14698817	TGCAGGACGGCTGCACGGATTGCGTCACCCTCACGCCCG	G	A	14697961	14705503	Pgl_GLEAN_10018539	K3YPC8_SETIT	Uncharacterized protein	LOC101755590 SETIT_016120mg		ATP binding [GO:0005524]; microtubule binding [GO:0008017]; microtubule motor activity [GO:0003777]; microtubule-based movement [GO:0007018]
23638892	3	148724887	TGCAGCGTGCCGATCCTGGTGAGCTTCTCCCTGGACCAGATCTCCACGGCACCGTTCCTGGACCCTACA	C	G	148720234	148731711	Pgl_GLEAN_10003209	K3XE45_SETIT	RING-type E3 ubiquitin transferase (EC 2.3.2.27)	LOC101752728 SETIT_000162mg		ubiquitin-protein transferase activity [GO:0004842]
23644144	3	148803666	TGCAGAGAGCAGACGCGGCCATGGCGGCGGCGGGGGCAGGTGAAGCCG	G	A	148801826	148806718	Pgl_GLEAN_10003217	K3XIH4_SETIT	Uncharacterized protein	SETIT_001696mg		RNA binding [GO:0003723]
23640082	3	15111226	TGCAGACGCCATGATTAGGGTGGGCATTGTCAGTTATAAGTCTCTGATCATGGTGCTACCG	G	A	15110590	15112073	Pgl_GLEAN_10011541	K3YT99_SETIT	Uncharacterized protein	LOC101763562 SETIT_017494mg		"hydrolase activity
8170211	3	15111441	TGCAGCTCCCCTACGGCATCGACTTCCCGCACTCTAGGCCCACCG	T	C	15110590	15112073	Pgl_GLEAN_10011541	K3YT99_SETIT	Uncharacterized protein	LOC101763562 SETIT_017494mg		"hydrolase activity
9974239	3	15646708	TGCAGCCCGTTCACGCGCACCGAGAGGTCCG	C	G	15645898	15648530	Pgl_GLEAN_10006119	K3YSR2_SETIT	Uncharacterized protein	LOC101776256 SETIT_017307mg		"cytoplasm [GO:0005737]; oxidoreductase activity
23610822	3	15805291	TGCAGATCATACGGTCATTACACCAAGTGTCAAATTAAATGCTGCGTCAGACTCAGACCCGCTTTAAAT	G	A	15805078	15810528	Pgl_GLEAN_10004216	A0A0Q3TGG8_SETIT	Uncharacterized protein (Fragment)	SETIT_0162471mg		integral component of membrane [GO:0016021]; intracellular [GO:0005622]; phosphorelay sensor kinase activity [GO:0000155]; nucleoside metabolic process [GO:0009116]
23600114	3	15805354	TGCAGCATTGTGCTGATGTGGTGCTGTTCCG	T	A	15805078	15810528	Pgl_GLEAN_10004216	A0A0Q3TGG8_SETIT	Uncharacterized protein (Fragment)	SETIT_0162471mg		integral component of membrane [GO:0016021]; intracellular [GO:0005622]; phosphorelay sensor kinase activity [GO:0000155]; nucleoside metabolic process [GO:0009116]
23632217	3	159354556	TGCAGGAAGTCCAGGCACATCGACAGGTGGTTCATCACGCCG	C	G	159354507	159356303	Pgl_GLEAN_10023044	K3XW00_SETIT	Uncharacterized protein	LOC101775668 SETIT_006108mg		integral component of membrane [GO:0016021]; plasma membrane [GO:0005886]; vacuolar membrane [GO:0005774]; transmembrane transporter activity [GO:0022857]
23630660	3	16169952	TGCAGTATCGGCGCAGACAAGTCTTTCGGGCGCGACATAGTTGACTCCCACTACAAGGCTTGCCTGTAT	T	C	16167223	16170119	Pgl_GLEAN_10002833	K3YTN2_SETIT	Glutamine synthetase (EC 6.3.1.2)	LOC101772334 SETIT_017628mg		ATP binding [GO:0005524]; glutamate-ammonia ligase activity [GO:0004356]; glutamine biosynthetic process [GO:0006542]
23612868	3	16531539	TGCAGGAAGTTGTTGATGTAGTCGTTGCTCCCTTCACCGAAACATTTCACAAGTTATGTCAGTGCCCAT	G	A	16530028	16531710	Pgl_GLEAN_10012227	K3YZ71_SETIT	Uncharacterized protein	LOC101759930 SETIT_019579mg		"hydrolase activity
18156275	3	16531605	TGCAGCCGTTCATGGCGGACGGCACCACGTACACGCACGACCAGTTCACCCGCCTCCTCATCACCACCC	C	A	16530028	16531710	Pgl_GLEAN_10012227	K3YZ71_SETIT	Uncharacterized protein	LOC101759930 SETIT_019579mg		"hydrolase activity
23632487	3	16531678	TGCAGGGACAGTGTTGATCATTCGAGGATCGATAAAGCTTGCCTTGAGCTGCCG	T	A	16530028	16531710	Pgl_GLEAN_10012227	K3YZ71_SETIT	Uncharacterized protein	LOC101759930 SETIT_019579mg		"hydrolase activity
8171161	3	16583175	TGCAGCGGAGCCTGACGCTGTCGGACGAGCAGGTGGAGGCGTCGCGGATGACGCTGCACCG	G	A	16582259	16583713	Pgl_GLEAN_10012220	K3Z0I3_SETIT	3-ketoacyl-CoA synthase (EC 2.3.1.-)	LOC101764380 SETIT_020049mg		"membrane [GO:0016020]; transferase activity
18135070	3	16583233	TGCAGCTCGTCGATGACGGCGCGGCCCCCCGCGTGGATGCAGAAGTGCTCGAACGCCGTCCG	G	C	16582259	16583713	Pgl_GLEAN_10012220	K3Z0I3_SETIT	3-ketoacyl-CoA synthase (EC 2.3.1.-)	LOC101764380 SETIT_020049mg		"membrane [GO:0016020]; transferase activity
9965237	3	16959782	TGCAGCAGGTTCCTCCACAGGGTCCTTGAAGTTGGCCTTGTCACTCAGCTCTTCGAACGCATCAACCAG	C	T	16959022	16961511	Pgl_GLEAN_10001389	K3Z099_SETIT	Uncharacterized protein	LOC101760737 SETIT_019960mg		integral component of membrane [GO:0016021]; malate transport [GO:0015743]
23593205	3	174632060	TGCAGGCTGCTGGTTCGTCAGTTTTTGGTTTTTGAAAGGAAATGCACGGAGCGGTGACAGGCCTGATGG	A	C	174628748	174633057	Pgl_GLEAN_10025875	K3XX76_SETIT	Uncharacterized protein	LOC101761878 SETIT_006534mg		zinc ion binding [GO:0008270]
18091275	3	174947137	TGCAGCATTCTCGCAGGCACTCGTTCCTGCAGCCG	C	A	174942892	174950337	Pgl_GLEAN_10025879	K3Y1H7_SETIT	Uncharacterized protein	LOC101760543 SETIT_008042mg		integral component of membrane [GO:0016021]; voltage-gated potassium channel activity [GO:0005249]
9966861	3	178220153	TGCAGGACTTGGTTCAAATTGCTCTTATTGAGAGCAATTCGTCAAGGGACAACCGCATCATCTATCCAA	C	A	178215875	178226359	Pgl_GLEAN_10029108	K3XUT9_SETIT	Uncharacterized protein	LOC101780534 SETIT_005696mg		"cytosol [GO:0005829]; nucleus [GO:0005634]; calcium ion binding [GO:0005509]; regulation of transcription
23605094	3	17826881	TGCAGCGAAATCGCGTAGGTTAGCAAGGGTGCAGAGATGCCGCATTTCCG	G	A	17824724	17828079	Pgl_GLEAN_10027719	K3YQG2_SETIT	Uncharacterized protein	LOC101779387 SETIT_016505mg		protein dimerization activity [GO:0046983]
23615769	3	17826928	TGCAGTTGCAGGATACGATCTGAGGGTGCACACTGCGCTGAAGCCTCTGAAGATGGGCAGCAAGCGGCG	A	G	17824724	17828079	Pgl_GLEAN_10027719	K3YQG2_SETIT	Uncharacterized protein	LOC101779387 SETIT_016505mg		protein dimerization activity [GO:0046983]
9977237	3	179052282	TGCAGGGCGGGGTTGTTGCAGTGCACGACGCGCGAGAACCCCG	C	T	179047875	179053754	Pgl_GLEAN_10006780	K3XUV2_SETIT	Phospholipid-transporting ATPase (EC 3.6.3.1)	LOC101776353 SETIT_005709mg		integral component of membrane [GO:0016021]; ATP binding [GO:0005524]; magnesium ion binding [GO:0000287]; phospholipid-translocating ATPase activity [GO:0004012]
9963942	3	179052322	TGCAGAAGCCGCTCAAGTACCCCACCAACTACATCACCACCACCAAGTACAACATCATCACCTTCTTCC	C	T	179047875	179053754	Pgl_GLEAN_10006780	K3XUV2_SETIT	Phospholipid-transporting ATPase (EC 3.6.3.1)	LOC101776353 SETIT_005709mg		integral component of membrane [GO:0016021]; ATP binding [GO:0005524]; magnesium ion binding [GO:0000287]; phospholipid-translocating ATPase activity [GO:0004012]
23640750	3	18045975	TGCAGCTTCTTCCTCGCGCTCTTCGACAGCGCAGGAGGCTGAGCCCCGTCCCCCGCCGCCGCCGCGGCT	C	T	18045953	18046541	Pgl_GLEAN_10027708	K3Z0Q0_SETIT	Uncharacterized protein	LOC101775727 SETIT_020117mg		integral component of membrane [GO:0016021]; electron transfer activity [GO:0009055]
23612755	3	180985563	TGCAGCTTCTTCATGTCAGTTTCCTAATTCATGTTTTGCCTCGACATCTTTGTGCATGCTTGATACAAA	T	G	180978842	180988824	Pgl_GLEAN_10030208	K3XUU1_SETIT	Uncharacterized protein	LOC101762569 SETIT_005698mg		integral component of membrane [GO:0016021]; ATP binding [GO:0005524]; ATPase activity [GO:0016887]
23623358	3	18179534	TGCAGCGGCTTTGGGCTTCAACATGGAGTTCTGTCTCGACGGCGCTTTCTTGCCGCTGATCGCTGAGTC	A	G	18178714	18181865	Pgl_GLEAN_10027698	K3YT05_SETIT	Uncharacterized protein	LOC101770999 SETIT_017400mg		integral component of membrane [GO:0016021]
23600223	3	18584731	TGCAGCCAGGTGAGGGAGGAACCCGTGTCCACGACCATGACGTACGACTTGGCCG	G	C	18582992	18587241	Pgl_GLEAN_10001871	K3YSB9_SETIT	Uncharacterized protein	LOC101761269 SETIT_017163mg		aspartic-type endopeptidase activity [GO:0004190]
23615109	3	18803370	TGCAGCCGAACCTCTCTCACCGCGTGTGTGTGATCCGACGGCAAGAACAAAGAGGAGAATTACCGAGAT	G	C	18803363	18805667	Pgl_GLEAN_10010198	K3YT77_SETIT	Uncharacterized protein	LOC101755995 SETIT_017472mg		cytoplasm [GO:0005737]; Rho GDP-dissociation inhibitor activity [GO:0005094]
23641888	3	18982995	TGCAGGACGGCTACGTATCCTACCCGTGGGAGAAGAAGATGCGGGAGGTGCTACCGATCCCCAACTCCA	C	A	18980484	18983352	Pgl_GLEAN_10010209	K3YRQ4_SETIT	Uncharacterized protein	LOC101786630 SETIT_016948mg
9914550	3	190398459	TGCAGGAGCGGCAGGACAGGGAGGAGTGGCGCGCGATCCG	G	A	190395243	190409984	Pgl_GLEAN_10038567	K3Y4V3_SETIT	Uncharacterized protein	LOC101752763 SETIT_009241mg		nucleus [GO:0005634]; Ran GTPase binding [GO:0008536]; intracellular protein transport [GO:0006886]
23634371	3	190776098	TGCAGGCACCCCTGGGCACCAGTCAACCAAGTGGGAACAAAAATGATTGGGTCGTTGTGCATGCCAAGA	C	T	190771129	190777401	Pgl_GLEAN_10038576	K3Y9G2_SETIT	Uncharacterized protein	LOC101757367 SETIT_010854mg		Golgi apparatus [GO:0005794]; iron ion binding [GO:0005506]; L-ascorbic acid binding [GO:0031418]; procollagen-proline 4-dioxygenase activity [GO:0004656]; peptidyl-proline hydroxylation to 4-hydroxy-L-proline [GO:0018401]
23638971	3	19343744	TGCAGCAGGGGACTCACTTACTTCCCCATTCTCTGGATTAACCAATTCGGCACCATCAGTGACCGTCAG	C	T	19342838	19358310	Pgl_GLEAN_10011760	K3YPA6_SETIT	Clustered mitochondria protein homolog	LOC101785827 SETIT_016098mg	"FUNCTION: mRNA-binding protein involved in proper cytoplasmic distribution of mitochondria. {ECO:0000256|HAMAP-Rule:MF_03013	ECO:0000256|SAAS:SAAS00983568}."
8164131	3	193633025	TGCAGCCACACGAAGCACTGAAACTATCGGCAACTCCCCGCCAACCGCCACCG	C	A	193631545	193634808	Pgl_GLEAN_10038623	K3YCC2_SETIT	Uncharacterized protein	SETIT_011867mg		integral component of membrane [GO:0016021]; ATP binding [GO:0005524]; protein kinase activity [GO:0004672]
23620678	3	193741437	TGCAGGTACCACGAATGCGAGGAAGAAGATAAATGCTGAGCCG	T	A	193739988	193742532	Pgl_GLEAN_10038628	K3Y788_SETIT	Uncharacterized protein	LOC101765475 SETIT_010079mg
9998675	3	19647127	TGCAGCTATCCCAACACTGACAGGCTGATGAGCCAGCGCTTTCAGCAGGCTGATCTCGCTGTTCGCCGA	G	A	19645894	19647301	Pgl_GLEAN_10011772	K3YTM1_SETIT	Uncharacterized protein	LOC101781927 SETIT_017617mg		cysteine-type peptidase activity [GO:0008234]
23630393	3	196807698	TGCAGGGCAAGTGATAAAGGGATGGGATCTGGGTATCAAGACTATGAAGAAGGGTGAGAATGCAGTCTT	T	C	196800762	196807947	Pgl_GLEAN_10037958	K3Y622_SETIT	Peptidylprolyl isomerase (EC 5.2.1.8)	LOC101769949 SETIT_009661mg		peptidyl-prolyl cis-trans isomerase activity [GO:0003755]
23634390	3	19681274	TGCAGGCATGGGGGGACCTCGGGCTGGTAGAGCGTGCGCTTCTTCTGCACCTCCGAGAGCTCGCGCGGC	G	A	19680374	19685220	Pgl_GLEAN_10011778	K3YQX5_SETIT	"Pyrophosphate--fructose 6-phosphate 1-phosphotransferase subunit alpha (PFP) (6-phosphofructokinase	pyrophosphate dependent) (PPi-PFK) (Pyrophosphate-dependent 6-phosphofructose-1-kinase)"	LOC101779385 PFP-ALPHA SETIT_016669mg	FUNCTION: Regulatory subunit of pyrophosphate--fructose 6-phosphate 1-phosphotransferase. {ECO:0000256|HAMAP-Rule:MF_03185}.
23637196	3	19688701	TGCAGGTTCATAAGCAGGTACGTGATTGGGTATTTTCCCGTCACTTTGCATTTGGAGGACTATGATGCC	T	C	19687278	19689385	Pgl_GLEAN_10011779	K3YTZ1_SETIT	Uncharacterized protein	LOC101778980 SETIT_017737mg		"integral component of membrane [GO:0016021]; transferase activity
23591216	3	19698695	TGCAGCGACAGGGAACGCCCGATCCACTTCCCGCTCGGCGGCACCGTGCTCTGCCAGCTCGCCTCCGTC	G	A	19697667	19702041	Pgl_GLEAN_10011781	K3Z004_SETIT	3-hydroxy-3-methylglutaryl coenzyme A reductase (HMG-CoA reductase) (EC 1.1.1.34)	LOC101777901 SETIT_019865mg		endoplasmic reticulum membrane [GO:0005789]; integral component of membrane [GO:0016021]; hydroxymethylglutaryl-CoA reductase (NADPH) activity [GO:0004420]; NADP binding [GO:0050661]; coenzyme A metabolic process [GO:0015936]; isoprenoid biosynthetic process [GO:0008299]
23593739	3	19985704	TGCAGGTCATTCCCGAACCTGGGGAAGGAGAAGCTGGTGATCACGCTGCCGTTGACGTCGCCAGTGAAC	G	C	19984702	19988105	Pgl_GLEAN_10009632	K3YQ71_SETIT	Uncharacterized protein	LOC101775851 SETIT_016413mg		integral component of membrane [GO:0016021]; ATP binding [GO:0005524]; carbohydrate binding [GO:0030246]; protein kinase activity [GO:0004672]
23617501	3	2004018	TGCAGCCGCTTCACGATCTCGTACTTGTGCTCTGGGAACACCCCG	T	C	2002750	2005708	Pgl_GLEAN_10002052	K3YPP2_SETIT	Plasma membrane ATPase (EC 3.6.3.6)	LOC101753985 SETIT_016234mg		"integral component of membrane [GO:0016021]; plasma membrane [GO:0005886]; ATP binding [GO:0005524]; metal ion binding [GO:0046872]; proton-exporting ATPase activity
9909578	3	2025786	TGCAGCCCGCGGTTACCTTGAGGTCGATGGGCTCGCCG	T	C	2025466	2033609	Pgl_GLEAN_10002056	K3YPA0_SETIT	Uncharacterized protein	LOC101785421 SETIT_016092mg		endosome membrane [GO:0010008]; ATP binding [GO:0005524]; protein kinase activity [GO:0004672]; phosphatidylinositol-mediated signaling [GO:0048015]; pollen development [GO:0009555]; pollen germination [GO:0009846]
18138814	3	2033606	TGCAGCAGCCAAAGCAAGCTGTGTCTTGGGTGTCAAACCG	G	A	2025466	2033609	Pgl_GLEAN_10002056	K3YPA0_SETIT	Uncharacterized protein	LOC101785421 SETIT_016092mg		endosome membrane [GO:0010008]; ATP binding [GO:0005524]; protein kinase activity [GO:0004672]; phosphatidylinositol-mediated signaling [GO:0048015]; pollen development [GO:0009555]; pollen germination [GO:0009846]
23635884	3	20570862	TGCAGGCAGCGTATGGTCGTCGCCAGTTCCG	A	G	20570212	20571684	Pgl_GLEAN_10006022	K3YZR9_SETIT	Uncharacterized protein	LOC101772468 SETIT_019779mg
8170059	3	207450836	TGCAGCTCCTCGAGGTAGACGCTGCTGGTCCCGTCGAGGAAGCTGTCGGTGAGGCGCGAGAGCGGCACA	C	G	207445775	207451509	Pgl_GLEAN_10037545	K3Y4V7_SETIT	Uncharacterized protein	LOC101773722 SETIT_009245mg		oxoglutarate dehydrogenase (succinyl-transferring) activity [GO:0004591]; thiamine pyrophosphate binding [GO:0030976]; tricarboxylic acid cycle [GO:0006099]
23591131	3	207557986	TGCAGCCTGCACGCACGTACGCAGGAGTATCATGTGCATTTTTGTGCAGGAGTAGTACCCTCACATGTT	C	A	207556541	207558903	Pgl_GLEAN_10037547	K3Y8A3_SETIT	Uncharacterized protein	SETIT_010444mg		metal ion binding [GO:0046872]; metal ion transport [GO:0030001]
23635187	3	207740462	TGCAGATTCTTGATCTAGTCCCGTTTGATATCGGAGCTGTGCAGCGACGCCG	T	C	207739528	207744666	Pgl_GLEAN_10037554	K3Y5D2_SETIT	Uncharacterized protein	SETIT_009420mg		nucleotide binding [GO:0000166]; double-strand break repair via homologous recombination [GO:0000724]; meiotic cell cycle [GO:0051321]
9993611	3	208254311	TGCAGGGTCTGACAAGTCGCGGGCCAAGGGCAATGCCG	G	A	208248959	208255802	Pgl_GLEAN_10037563	K3Y6X9_SETIT	Uncharacterized protein	LOC101779799 SETIT_009970mg		ATP binding [GO:0005524]; protein serine/threonine kinase activity [GO:0004674]
23613260	3	208991547	TGCAGGCCAACCACCGCACGTTGCTCCACCTCCACGGTCTGGCGTCCCTGACTCCAATGGCGGCCGTCG	A	G	208987170	208996036	Pgl_GLEAN_10003521	K3YAK7_SETIT	Uncharacterized protein	LOC101756294 SETIT_011249mg		FANCM-MHF complex [GO:0071821]; protein heterodimerization activity [GO:0046982]
8158970	3	210718795	TGCAGACCCTCCACCTCTGCACGCCGCCGCTGAGGTGAGCGTGCATGGCCTGCTGCACGTCCTTCCGAG	C	G	210715325	210720770	Pgl_GLEAN_10029229	K3Y516_SETIT	Uncharacterized protein	LOC101754399 SETIT_009304mg		ATP binding [GO:0005524]; protein metabolic process [GO:0019538]
23641140	3	210719206	TGCAGCGGCGACCAGGACTCGGTGATCCCACTGACGGGGAGCAGGACGCTGGTGAGCCG	A	G	210715325	210720770	Pgl_GLEAN_10029229	K3Y516_SETIT	Uncharacterized protein	LOC101754399 SETIT_009304mg		ATP binding [GO:0005524]; protein metabolic process [GO:0019538]
23611432	3	2118777	TGCAGCAGGCTTGGAGCTGGCCCAAAGGTTGTTGCCGACGAAAACCAAGCACTGATCGATTTGGTCACC	T	C	2118600	2122106	Pgl_GLEAN_10002062	K3YS18_SETIT	Uncharacterized protein	LOC101783413 SETIT_017062mg		"cytosol [GO:0005829]; ATP binding [GO:0005524]; diphosphomevalonate decarboxylase activity [GO:0004163]; isopentenyl diphosphate biosynthetic process
18160002	3	214945258	TGCAGCGTGTGGAGGATGAAATTGCGGACGATGTCGCACTCCCCCTTGAGCAGGAACGCGACGCCCGAC	C	T	214944022	214946713	Pgl_GLEAN_10031401	K3Y5A1_SETIT	Uncharacterized protein	LOC101757498 SETIT_009389mg		ATP binding [GO:0005524]; protein kinase activity [GO:0004672]
23591829	3	216945636	TGCAGCTCCGATGTACTACAAAGGTTGGTACCATTTCTTCTACCAGTACAACCCCAAGGGCGCCGTGTG	C	G	216944159	216946244	Pgl_GLEAN_10034164	K3YEM2_SETIT	Uncharacterized protein	LOC101768855 SETIT_012687mg		"hydrolase activity
23640208	3	217048061	TGCAGGTGGAAGTTCTCGGATTTTCACAACCGTCTACGTGAGCGTAGGGCTGTCCG	A	T	217046753	217050620	Pgl_GLEAN_10034169	K3Y6C8_SETIT	Uncharacterized protein	LOC101770892 SETIT_009769mg		"histone binding [GO:0042393]; nucleosome binding [GO:0031491]; thiol-dependent ubiquitin-specific protease activity [GO:0004843]; histone deubiquitination [GO:0016578]; negative regulation of transcription
23629735	3	217049455	TGCAGCGACTGGGTGCACAGCTCGTAGAGATTCCTTGGGAAACCGTGTGGCAGCATTTACTGTTGTGCC	G	A	217046753	217050620	Pgl_GLEAN_10034169	K3Y6C8_SETIT	Uncharacterized protein	LOC101770892 SETIT_009769mg		"histone binding [GO:0042393]; nucleosome binding [GO:0031491]; thiol-dependent ubiquitin-specific protease activity [GO:0004843]; histone deubiquitination [GO:0016578]; negative regulation of transcription
23619466	3	217514907	TGCAGGTGTTCAGCTCCAAGGAGGAAGAGGGAGGCGAGGGGAAGAAGTCCCG	A	G	217510908	217519194	Pgl_GLEAN_10034181	K3Y611_SETIT	Uncharacterized protein	SETIT_009650mg		protein dimerization activity [GO:0046983]
23624657	3	22093937	TGCAGTCATCTCACTTAGTCACTTGATCCTCTGCGAACCAACTGGCCAGTCTCCCCACTCGGCGGCGCC	A	G	22093283	22095855	Pgl_GLEAN_10034977	K3YRE1_SETIT	Uncharacterized protein	LOC101765452 SETIT_016835mg		histidinol-phosphate transaminase activity [GO:0004400]; pyridoxal phosphate binding [GO:0030170]; histidine biosynthetic process [GO:0000105]
23622633	3	22231500	TGCAGCAAGATGCTTCATATTATCAAAACTGTACGGAAGCGGGGCGATAATGCCCTGCGGAATTCTTGC	A	C	22230752	22234821	Pgl_GLEAN_10034989	K3YSG0_SETIT	Uncharacterized protein	LOC101760597 SETIT_017204mg		carbamoyl-phosphate synthase complex [GO:0005951]; chloroplast stroma [GO:0009570]; carbamoyl-phosphate synthase (glutamine-hydrolyzing) activity [GO:0004088]; 'de novo' pyrimidine nucleobase biosynthetic process [GO:0006207]; cellular response to phosphate starvation [GO:0016036]; glutamine metabolic process [GO:0006541]
23588569	3	22232027	TGCAGAACCATAATTACGCAGTTGACCCAGAATCACTTCCAGAAGGAGCAAAAGTAACACACATCAATC	A	T	22230752	22234821	Pgl_GLEAN_10034989	K3YSG0_SETIT	Uncharacterized protein	LOC101760597 SETIT_017204mg		carbamoyl-phosphate synthase complex [GO:0005951]; chloroplast stroma [GO:0009570]; carbamoyl-phosphate synthase (glutamine-hydrolyzing) activity [GO:0004088]; 'de novo' pyrimidine nucleobase biosynthetic process [GO:0006207]; cellular response to phosphate starvation [GO:0016036]; glutamine metabolic process [GO:0006541]
23638984	3	222574370	TGCAGCAGCGCGGCGGTGCGGTCGGTACTGTGGGGTGGGGCCAGCTGCCTCCTCCTCCTCCGCTGCCGA	C	T	222573457	222575505	Pgl_GLEAN_10026451	K3Y985_SETIT	GrpE protein homolog	LOC101760216 SETIT_010777mg	"FUNCTION: Essential component of the PAM complex	a complex required for the translocation of transit peptide-containing proteins from the inner membrane into the mitochondrial matrix in an ATP-dependent manner. {ECO:0000256|RuleBase:RU000640}."
23597255	3	222574374	TGCAGCGTGGCGGTGCGGTCGGTACTGTGGGGTGGGGCCAGCTGCCTCCTCCTCCTCCGCTGCCGAGAT	T	C	222573457	222575505	Pgl_GLEAN_10026451	K3Y985_SETIT	GrpE protein homolog	LOC101760216 SETIT_010777mg	"FUNCTION: Essential component of the PAM complex	a complex required for the translocation of transit peptide-containing proteins from the inner membrane into the mitochondrial matrix in an ATP-dependent manner. {ECO:0000256|RuleBase:RU000640}."
18121597	3	222581173	TGCAGAGCTAGCTAATTTAATTTCCGTTCCCTTTTTGATGATGCTTCCCCAGCTGCAAATCAAGCGCGC	C	T	222579366	222581379	Pgl_GLEAN_10026450	K3Y8Q1_SETIT	Uncharacterized protein	LOC101760626 SETIT_010593mg		mitochondrion [GO:0005739]; nucleus [GO:0005634]; pollen tube [GO:0090406]; regulation of translation [GO:0006417]; response to cold [GO:0009409]; response to heat [GO:0009408]
23615575	3	222876326	TGCAGGAGTGACATTTGACCTGTGAGGTCATCAGATACTGTTTGTCCTCGCGAAGGTGCTGCTGGAAGG	A	G	222876269	222878153	Pgl_GLEAN_10026439	K3YB55_SETIT	Uncharacterized protein	LOC101765886 SETIT_011449mg		integral component of membrane [GO:0016021]
23616303	3	225054229	TGCAGAGAAGAAGCTGCCGCCTGCCGCAGGCCCG	G	C	225052122	225055957	Pgl_GLEAN_10023023	K3YAJ1_SETIT	Uncharacterized protein	LOC101773175 SETIT_011233mg
23629824	3	225060730	TGCAGCGGCCTCCCCGTGAGCGGGGTCTCCGTGGAGATCAGCGTCTCCTTCGTCGACGTGGCTACCGTC	G	A	225060036	225065339	Pgl_GLEAN_10023025	K3Y5P3_SETIT	Uncharacterized protein	LOC101769697 SETIT_009532mg		mitochondrion [GO:0005739]; mitochondrial mRNA modification [GO:0080156]; sugar mediated signaling pathway [GO:0010182]
23591642	3	225630160	TGCAGCGTTCTTGGTGGTGGTGGGACTGGAACGGCGATGGGGAGCGCCGAGGCTCTGGCGGCACGCACC	G	T	225628676	225630873	Pgl_GLEAN_10013243	K3YCW4_SETIT	Uncharacterized protein	SETIT_012065mg
23640205	3	225984431	TGCAGGTGCTCGAGGGCGTCGCCGCGTGCCACCGCGCCG	C	G	225980330	225985268	Pgl_GLEAN_10028044	K3Y601_SETIT	Uncharacterized protein	LOC101782892 SETIT_009640mg		integral component of membrane [GO:0016021]
9968129	3	226833878	TGCAGTACGTCGCCTCGGCCAGCTTCCTGCTCGCCACCTACGCCAAGTACATGGCCGTCTCCAAGCACA	G	T	226831308	226839001	Pgl_GLEAN_10028026	K3Y8F2_SETIT	Protein phosphatase methylesterase 1 (PME-1) (EC 3.1.1.-)	LOC101754005 SETIT_010494mg	FUNCTION: Demethylates proteins that have been reversibly carboxymethylated. {ECO:0000256|PIRNR:PIRNR022950}.	vacuole [GO:0005773]; protein methylesterase activity [GO:0051723]; protein demethylation [GO:0006482]
8162291	3	22713761	TGCAGGTCTACATTGACTCGAGCAACGTCGACGAGTACCTGATCAGCTCGATCACGGCGCCGACGGCGG	C	T	22713501	22726967	Pgl_GLEAN_10035012	K3YQ89_SETIT	Uncharacterized protein	LOC101786762 SETIT_016431mg		DNA binding [GO:0003677]; DNA replication [GO:0006260]
23599261	3	227574774	TGCAGATGGTATCATTGGATATTCGTGATGATCTTTATGATATTCAATGTCTCCG	A	G	227574524	227577980	Pgl_GLEAN_10011252	K3Y6Z8_SETIT	MLO-like protein	LOC101762097 MLO SETIT_009989mg	FUNCTION: May be involved in modulation of pathogen defense and leaf cell death. {ECO:0000256|RuleBase:RU280816}.	integral component of membrane [GO:0016021]; calmodulin binding [GO:0005516]; defense response [GO:0006952]; response to biotic stimulus [GO:0009607]
23592268	3	22834856	TGCAGCTTGGACAAAGTGCACAGATAGTTTCATCTTGGACTATTCTGCCTCGCATGGGTCGCCCGCTTT	A	G	22834157	22835743	Pgl_GLEAN_10035022	K3YVP0_SETIT	Uncharacterized protein	LOC101782191 SETIT_018336mg		integral component of membrane [GO:0016021]
23623761	3	229247356	TGCAGCTTTCGCGTGCACTGTTGATTTGGCTAGGGAGGAGCGGCGGCGGCGGAGCATCACATCAAGCGG	C	T	229241411	229249290	Pgl_GLEAN_10008989	K3Y860_SETIT	Uncharacterized protein	LOC101760065 SETIT_010401mg		thiol-dependent ubiquitinyl hydrolase activity [GO:0036459]; protein deubiquitination [GO:0016579]; ubiquitin-dependent protein catabolic process [GO:0006511]
23617622	3	229359057	TGCAGCGACCAAGTACAGGCGCAAACTTTAGCATCAGGTTAAGAAAACACACCG	G	A	229354267	229361973	Pgl_GLEAN_10008992	K3Y565_SETIT	Uncharacterized protein	LOC101760470 SETIT_009350mg
23589963	3	230733304	TGCAGCAATCGCGTGGCGATTAGAACGCCGAACAGCGGAAGAACTCAAATCGCCGTCGTCAGGGGAAAT	A	G	230730780	230734766	Pgl_GLEAN_10010561	K3YE70_SETIT	Uncharacterized protein	SETIT_012531mg		ATP binding [GO:0005524]; ATPase activity [GO:0016887]
9914698	3	230733370	TGCAGGAGGGAGGCTTGTGTACCAGTACACCAAGAAGAGGGCGAGCGGACCCAAGTGCCCG	G	C	230730780	230734766	Pgl_GLEAN_10010561	K3YE70_SETIT	Uncharacterized protein	SETIT_012531mg		ATP binding [GO:0005524]; ATPase activity [GO:0016887]
23627555	3	231339706	TGCAGGTAGAAGGCGTAGGCTTCAGGAGCAGTGGAAAGCCG	G	A	231339565	231342440	Pgl_GLEAN_10007325	K3Y9A6_SETIT	Uncharacterized protein	LOC101786397 SETIT_010798mg		anthranilate synthase activity [GO:0004049]; tryptophan biosynthetic process [GO:0000162]
23629664	3	23215127	TGCAGCCGCTGCGCGGCGCAGGCCGTGCCATGCAGTCAGTGGGGTTGGGAACGTGCAAGTAATGGGGGT	A	G	23213474	23216539	Pgl_GLEAN_10035032	K3Z0J4_SETIT	Uncharacterized protein	LOC101781390 SETIT_020060mg		Rho guanyl-nucleotide exchange factor activity [GO:0005089]; regulation of pollen tube growth [GO:0080092]
23593616	3	23232115	TGCAGGGTTGGTTCTACTGCATCAGTATCTTCCAACAGGCCCTGCCGTGTCCATGTTTTAACCG	G	T	23230844	23233189	Pgl_GLEAN_10035035	K3YU93_SETIT	Pectin acetylesterase (EC 3.1.1.-)	LOC101780322 SETIT_017839mg	"FUNCTION: Hydrolyzes acetyl esters in homogalacturonan regions of pectin. In type I primary cell wall	galacturonic acid residues of pectin can be acetylated at the O-2 and O-3 positions. Decreasing the degree of acetylation of pectin gels in vitro alters their physical properties. {ECO:0000256|RuleBase:RU363114}."
23631943	3	2331736	TGCAGCGGCGATACGGATTCAGTTGTCCCG	C	G	2331259	2336866	Pgl_GLEAN_10012065	K3YS37_SETIT	Carboxypeptidase (EC 3.4.16.-)	LOC101780187 SETIT_017081mg		serine-type carboxypeptidase activity [GO:0004185]
9967129	3	2332063	TGCAGGCAGTCCATCTGTAGGGGATCCTCGTGGTGTTTGCATGCATTGCCTTCTGCACGTCCAGCCTGT	G	A	2331259	2336866	Pgl_GLEAN_10012065	K3YS37_SETIT	Carboxypeptidase (EC 3.4.16.-)	LOC101780187 SETIT_017081mg		serine-type carboxypeptidase activity [GO:0004185]
9994195	3	2332822	TGCAGTTCTTGATCAGTTGGATGTCGCGGTTCCCGCAGTATCGGCACCG	A	G	2331259	2336866	Pgl_GLEAN_10012065	K3YS37_SETIT	Carboxypeptidase (EC 3.4.16.-)	LOC101780187 SETIT_017081mg		serine-type carboxypeptidase activity [GO:0004185]
18051712	3	237480807	TGCAGCGCAGCACAGAACTGGTGACGTTGGGGCTCCG	C	A	237478917	237481655	Pgl_GLEAN_10025612	K3Y7V9_SETIT	Uncharacterized protein	LOC101752766 SETIT_010300mg
18173499	3	238265394	TGCAGCCCCACGGGCGCCTCCACGACGACCCCCACCTCCTGCTGCCTCGACGCGGGGCCCGAGGACGAG	C	T	238263751	238266777	Pgl_GLEAN_10000885	K3Y975_SETIT	Uncharacterized protein	LOC101756972 SETIT_010763mg
23614971	3	238887077	TGCAGAGATTACATATCGATCTTCGTGGCCCTGGACAGCAGAGTCTCTGAGCCCGTCAAGGTATGGTCT	T	C	238885218	238890731	Pgl_GLEAN_10012739	K3Y5G5_SETIT	Uncharacterized protein	LOC101773994 SETIT_009453mg		phosphoric diester hydrolase activity [GO:0008081]; lipid metabolic process [GO:0006629]
23612921	3	239008877	TGCAGGACCGCGTCAAGGAGAAGCTCAGGGAGCTCATGGGCGACTACTCGGACGACACACTCGCGGTGA	G	C	239002990	239011204	Pgl_GLEAN_10022187	K3Y5N9_SETIT	Uncharacterized protein	LOC101775062 SETIT_009528mg		RNA binding [GO:0003723]; mRNA processing [GO:0006397]
23630528	3	239064710	TGCAGGTGATATGTTACACCACCACCACTACCTAATCACCTAGATACTCCGTAAAGCGCCTATCTTAGT	T	G	239062587	239067331	Pgl_GLEAN_10022189	K3Y6G2_SETIT	Uncharacterized protein	LOC101775468 SETIT_009803mg
23638166	3	239065748	TGCAGCTGCTCCAGGCTGAGGAAGGATTCGGGGATCGCGCCG	T	C	239062587	239067331	Pgl_GLEAN_10022189	K3Y6G2_SETIT	Uncharacterized protein	LOC101775468 SETIT_009803mg
23624039	3	240562414	TGCAGGCCCCCTTTTCTCTTCATCTTCGCTTATCTCTGATTCCTGCACCCGCCTGAGAGGAGAGAGCTC	C	T	240562009	240563973	Pgl_GLEAN_10026784	K3Y8B8_SETIT	Uncharacterized protein	LOC101781815 SETIT_010459mg
9965405	3	240624454	TGCAGCCACATGGATTCTTCAACTGCTCGCCTGCGGTCGACGTGCCTCCGAGCTCCTCTGATGCCGACG	T	C	240618540	240624703	Pgl_GLEAN_10026789	K3Y5C3_SETIT	Amine oxidase (EC 1.4.3.-)	LOC101784250 SETIT_009411mg		copper ion binding [GO:0005507]; primary amine oxidase activity [GO:0008131]; quinone binding [GO:0048038]; amine metabolic process [GO:0009308]
23629040	3	240945507	TGCAGAAGCCACAGTAGAAAATTGGAACCGCACGAAATCATTACGTCAACGCCACCCGAATTCAAAATT	A	C	240945337	240947989	Pgl_GLEAN_10026802	K3Y7H0_SETIT	Uncharacterized protein	LOC101753583 SETIT_010161mg
23590939	3	240989528	TGCAGCCGATGAGGAGCCCGAGGCCGACGCAGACGGCGGCCACCTTGCCCGCCGCCGCGGACCG	A	G	240989464	241000871	Pgl_GLEAN_10026807	K3YCG0_SETIT	Terpene cyclase/mutase family member (EC 5.4.99.-)	LOC101755344 SETIT_011906mg		intramolecular transferase activity [GO:0016866]
23632834	3	241373598	TGCAGTGCGTGATCGGGAAGGGCTTCCCCAGCGCACCCACCG	A	G	241367501	241379983	Pgl_GLEAN_10005562	K3Y4N1_SETIT	DNA-directed RNA polymerase subunit (EC 2.7.7.6)	SETIT_009169mg	FUNCTION: DNA-dependent RNA polymerase catalyzes the transcription of DNA into RNA using the four ribonucleoside triphosphates as substrates. {ECO:0000256|RuleBase:RU004279}.	"DNA binding [GO:0003677]; DNA-directed 5'-3' RNA polymerase activity [GO:0003899]; transcription
23637272	3	241373677	TGCAGGTCGGCAGCTGCGAGTCATGCGGTGCCACCCAGCTCGACAGATGCGAAGGCCATTTCGGCTTCA	C	T	241367501	241379983	Pgl_GLEAN_10005562	K3Y4N1_SETIT	DNA-directed RNA polymerase subunit (EC 2.7.7.6)	SETIT_009169mg	FUNCTION: DNA-dependent RNA polymerase catalyzes the transcription of DNA into RNA using the four ribonucleoside triphosphates as substrates. {ECO:0000256|RuleBase:RU004279}.	"DNA binding [GO:0003677]; DNA-directed 5'-3' RNA polymerase activity [GO:0003899]; transcription
23622343	3	241930845	TGCAGAGGATTGTGCTGGTGATCATGAGCAAGGCTACCAACGAGGTGCTCGAGCGCTGGAACTTCAACA	T	C	241926490	241933033	Pgl_GLEAN_10017762	K3Y506_SETIT	Uncharacterized protein	SETIT_009294mg		ATP binding [GO:0005524]; ATP-dependent helicase activity [GO:0008026]; nucleic acid binding [GO:0003676]; cellular response to water deprivation [GO:0042631]; DNA recombination [GO:0006310]
9895500	3	242575330	TGCAGCAGCTCCCTCAGCTGGAGAGCCCCAACAAGCTCCCTGACCTCATCGGCCAAGTAGCCACTACTC	T	C	242569105	242576201	Pgl_GLEAN_10002512	K3Y8G2_SETIT	Uncharacterized protein	LOC101770896 SETIT_010504mg		"nucleus [GO:0005634]; DNA binding [GO:0003677]; regulation of transcription
23634292	3	242575396	TGCAGGAAGTGCTCCTGGGGAAGAAGGTGGTGGTACTCCAGCTCCACCTTGCAAGGGTAGCTGCTCTGG	A	G	242569105	242576201	Pgl_GLEAN_10002512	K3Y8G2_SETIT	Uncharacterized protein	LOC101770896 SETIT_010504mg		"nucleus [GO:0005634]; DNA binding [GO:0003677]; regulation of transcription
23640871	3	242575553	TGCAGGGTGTTCAGGAAGCGGCTCGCCACTGTCCAGAGAATGGCAGGGGACTCACCTTACTGGTTCAAC	C	T	242569105	242576201	Pgl_GLEAN_10002512	K3Y8G2_SETIT	Uncharacterized protein	LOC101770896 SETIT_010504mg		"nucleus [GO:0005634]; DNA binding [GO:0003677]; regulation of transcription
9993001	3	2452476	TGCAGGTGCGGAGAGGGAGCGGCAAGGCATGGAGGACCCG	A	G	2452331	2454854	Pgl_GLEAN_10012075	K3YVR4_SETIT	Uncharacterized protein	LOC101775184 SETIT_018360mg
9993002	3	2452487	TGCAGGAACGGGGAGGGAGCGGCAAGGCATGGAGGACCCG	A	T	2452331	2454854	Pgl_GLEAN_10012075	K3YVR4_SETIT	Uncharacterized protein	LOC101775184 SETIT_018360mg
23601281	3	245646215	TGCAGCTACGAATGAAGAAACGAAGAGTCCAGCTAGCCGCTGCAAATAAAGACACCG	A	G	245645915	245647979	Pgl_GLEAN_10005925	K3Y8F4_SETIT	Uncharacterized protein	LOC101755614 SETIT_010492mg
23643723	3	24578218	TGCAGCACGGTGGGAGCTGTAGGTACAGGTTCTTCGAACACCCGAGCCTCAAGGTGCCCATCAAGTATC	C	T	24577065	24599090	Pgl_GLEAN_10009955	K3YP81_SETIT	Uncharacterized protein	LOC101760594 SETIT_016073mg
23613627	3	246291547	TGCAGGGCGATTGCTATCCACGGAAACCGATACCTCATGAGTGGTGTCACCGCAATCAGTCAGCTCACC	T	G	246290422	246294529	Pgl_GLEAN_10013857	K3Y9H9_SETIT	Uncharacterized protein	LOC101781544 SETIT_010871mg		mitochondrion [GO:0005739]; translation [GO:0006412]
23610264	3	246291613	TGCAGAATTTTGACCCGATTCCTCCTTCCAGGAGGCGCGGCCCCCTGCTGTCTCTCGCGTAAATGAGTT	G	T	246290422	246294529	Pgl_GLEAN_10013857	K3Y9H9_SETIT	Uncharacterized protein	LOC101781544 SETIT_010871mg		mitochondrion [GO:0005739]; translation [GO:0006412]
23594741	3	246293705	TGCAGTGCGGAGCTGATCCAAATGCCACCGCCAGGGTGCTCCTGCGCTCGCTGAAGCCATCCCTGCACG	G	T	246290422	246294529	Pgl_GLEAN_10013857	K3Y9H9_SETIT	Uncharacterized protein	LOC101781544 SETIT_010871mg		mitochondrion [GO:0005739]; translation [GO:0006412]
23643175	3	246293814	TGCAGTTCGAACGATGCGTACCTGAAGTAGATGACGGACTACTGCGATTTGCCG	A	G	246290422	246294529	Pgl_GLEAN_10013857	K3Y9H9_SETIT	Uncharacterized protein	LOC101781544 SETIT_010871mg		mitochondrion [GO:0005739]; translation [GO:0006412]
18075258	3	246294261	TGCAGGATCTCCGACTGGCCGAGCCGCGCGGCCAGGTGGACCG	G	A	246290422	246294529	Pgl_GLEAN_10013857	K3Y9H9_SETIT	Uncharacterized protein	LOC101781544 SETIT_010871mg		mitochondrion [GO:0005739]; translation [GO:0006412]
23636185	3	246300025	TGCAGTCATCGCGCTTTCGCGAGAGCTGAGCAAACTACGGACTGGAAGAGCTAACCCCG	T	A	246299031	246305100	Pgl_GLEAN_10013855	K3Y7R0_SETIT	Uncharacterized protein	LOC101781952 SETIT_010251mg		Golgi membrane [GO:0000139]; integral component of membrane [GO:0016021]; pyrimidine nucleotide-sugar transmembrane transporter activity [GO:0015165]
23630825	3	246710601	TGCAGTTCCAGTTTGTTCCACAAAGGAGCCATCCACATTAATTTTTATCCACCCCTCTGGCGGCCGAGA	G	A	246709946	246710813	Pgl_GLEAN_10035939	K3YAI2_SETIT	Uncharacterized protein	LOC101759001 SETIT_011224mg		protein dimerization activity [GO:0046983]
23638468	3	24948831	TGCAGGTTGTGCGAGGAATTGTTCTTGCCGTTCTTGGCGTGGTGAGACCGCGTTGAGCCG	T	A	24947261	24950725	Pgl_GLEAN_10017927	K3YS51_SETIT	Uncharacterized protein	LOC101763829 SETIT_017095mg		"nucleus [GO:0005634]; DNA binding transcription factor activity [GO:0003700]; sequence-specific DNA binding [GO:0043565]; transcription
23616012	3	249790836	TGCAGAAATTCTAAGTGCCTCAAGACAATTTTGAAGTTTACCTAGACACCGCACTAACCG	A	G	249789179	249792338	Pgl_GLEAN_10026093	K3Y9M5_SETIT	Uncharacterized protein	LOC101767124 SETIT_010917mg		DNA binding [GO:0003677]
9989675	3	250161177	TGCAGGTGTCGTCGTCGGAGGCAGCGGTGGTGCCCGACGCGGCGGCGGGAGCGGCGCCCGTAATGCCGA	G	A	250160383	250162314	Pgl_GLEAN_10026076	K3Y5Y7_SETIT	Uncharacterized protein	LOC101773727 SETIT_009626mg		chloroplast [GO:0009507]; embryo development ending in seed dormancy [GO:0009793]
18137185	3	25022581	TGCAGTCAGAATCCCGCCGCAGAACAAAAGGAGTAAAAGAACCACCGAGAAAGGCCCTCGAGGCCTCGA	C	A	25017596	25023143	Pgl_GLEAN_10017933	K3YQQ4_SETIT	Uncharacterized protein	LOC101766406 SETIT_016598mg		ATP binding [GO:0005524]
23611245	3	25079770	TGCAGCAGAAAACACTACCATAAAAAGAAGTGGGTCACGTTGATACTGACCTGCCCGAAGATGGCCTGC	G	A	25077924	25081364	Pgl_GLEAN_10017934	K3YR73_SETIT	Uncharacterized protein	LOC101766826 SETIT_016767mg		catalytic activity [GO:0003824]; metabolic process [GO:0008152]
9998632	3	25085602	TGCAGCGAAAATGAGTGACAACCTGATGGACAAGGTTAGCGCCTTTGGCGAGCGCCTCAAGATCACCGA	C	T	25081974	25089845	Pgl_GLEAN_10017935	K3YT65_SETIT	Uncharacterized protein	LOC101767496 SETIT_017463mg		intracellular [GO:0005622]; intracellular protein transport [GO:0006886]
9975893	3	25183436	TGCAGCTTCTACATCGACGACACGCCGATCAGGGAGGTGATCCG	C	T	25181804	25183852	Pgl_GLEAN_10017938	K3YTR3_SETIT	Xyloglucan endotransglucosylase/hydrolase (EC 2.4.1.207)	LOC101769925 SETIT_017659mg	"FUNCTION: Catalyzes xyloglucan endohydrolysis (XEH) and/or endotransglycosylation (XET). Cleaves and religates xyloglucan polymers	an essential constituent of the primary cell wall
23627591	3	252012843	TGCAGGTCCGTTGGTTCGTGTGGTCGTAGACAGTCACTTGTGGTTGTTGAGACCG	C	T	252011237	252015850	Pgl_GLEAN_10029967	K3Y7C8_SETIT	Uncharacterized protein	LOC101785714 SETIT_009690mg		integral component of membrane [GO:0016021]; transmembrane transport [GO:0055085]
23594069	3	252089604	TGCAGTAAAACAAGCTCAGAAGCAATGACCATGTGTGCAGTGCAAGCAATACTGGAGTCTGAAACCCCC	G	T	252087687	252090911	Pgl_GLEAN_10029970	K3Y7Z6_SETIT	Uncharacterized protein	LOC101752511 SETIT_010339mg		ATP binding [GO:0005524]; protein serine/threonine kinase activity [GO:0004674]
18118353	3	2535096	TGCAGCGCCGCGCCGACTGCAAGGACTCGTGGCCTGGGCAGTGGGACATCTCTAGCGCCG	T	C	2527051	2535240	Pgl_GLEAN_10012080	K3YPW2_SETIT	Uncharacterized protein	LOC101772873 SETIT_016304mg		cytosol [GO:0005829]; vacuole [GO:0005773]; hydrolase activity [GO:0016787]
23590577	3	25293179	TGCAGCATCGTGCAGTATTTGGCTCTGGGAGACGTAAACTGCAAGCAGATAGGAGTAGTCCATAAAACG	G	A	25292873	25299760	Pgl_GLEAN_10017940	K3YQ78_SETIT	Uncharacterized protein	LOC101771132 SETIT_016420mg		integral component of membrane [GO:0016021]; transmembrane transport [GO:0055085]
23614850	3	253181873	TGCAGTTGGGTATGGTTTTCACTGGCTGGTACTTGCCTGATTGCCCTCTGGACCCTGCATTGTGTGACA	T	C	253175157	253182730	Pgl_GLEAN_10018354	K3Y4Z2_SETIT	Uncharacterized protein	LOC101760628 SETIT_009280mg
23622159	3	253380967	TGCAGACCAGCGCTGCTGCACGGCCGCGCACATGATCCGAGGCGCCCAATCAGTCATGTCACGGACACG	C	G	253379707	253382200	Pgl_GLEAN_10018360	K3Y9Z3_SETIT	Uncharacterized protein	SETIT_011035mg		"chloroplast [GO:0009507]; 2-phytyl-1
9964751	3	253804757	TGCAGATTGATGCACGAGCCATGAACACACAAGGCAACTGTAATCTCTTCGTGCTCAGTTCAATTAGGA	T	G	253801527	253805100	Pgl_GLEAN_10009218	K3Y7G5_SETIT	Uncharacterized protein	LOC101765342 SETIT_010156mg		"core TFIIH complex [GO:0000439]; holo TFIIH complex [GO:0005675]; nucleic acid binding [GO:0003676]; zinc ion binding [GO:0008270]; nucleotide-excision repair [GO:0006289]; regulation of transcription by RNA polymerase II [GO:0006357]; transcription
23640949	3	254185160	TGCAGTTCGAGGAGGTGGAGAGGATGCTGGAGCGCAAGGACTACAAGCCATGGAAGCGGTACCACGGCG	G	A	254184652	254188406	Pgl_GLEAN_10004152	K3Y5J4_SETIT	Uncharacterized protein	LOC101771682 SETIT_009482mg
23619155	3	254537335	TGCAGGGCGCGCGCACCTGGTACGAGGAAGTGGAGGTGCCGAAGAGGAAAGACGCCG	C	T	254537021	254541211	Pgl_GLEAN_10023877	K3Y6Q3_SETIT	Uncharacterized protein	LOC101777643 SETIT_009871mg		"hydrolase activity
23636045	3	254715906	TGCAGGTAGCTTTTGAGCTGCAAATATCAGTGTATTGCGGCAACAAGAAACACGTCCG	C	A	254712457	254716722	Pgl_GLEAN_10023865	K3Y776_SETIT	Uncharacterized protein	LOC101778861 SETIT_010067mg		ATP binding [GO:0005524]; protein serine/threonine kinase activity [GO:0004674]
9978874	3	2555949	TGCAGTTGTACTTTTGCAGAGTCGATTTCCAAGTTTGGATCCG	A	G	2554820	2556996	Pgl_GLEAN_10012083	K3YSV9_SETIT	Uncharacterized protein	LOC101772066 SETIT_017354mg		integral component of membrane [GO:0016021]
23588833	3	25677822	TGCAGACAGACCCAGACCCAGCAGTTGCCTGCCCCTGCCTCTTCTACCTGTAAGAATGCGCTTACCAAA	T	C	25676997	25678321	Pgl_GLEAN_10008203	K3YTV8_SETIT	Uncharacterized protein	LOC101756943 SETIT_017704mg		DNA binding [GO:0003677]
23626403	3	25737200	TGCAGCCGCGCCATCAGCGGCTACAAGCATTTCGTGTGAGCAAACCAAACGCCGCCG	G	A	25735663	25737978	Pgl_GLEAN_10008207	K3YZW8_SETIT	Uncharacterized protein	SETIT_019829mg		ubiquitin-protein transferase activity [GO:0004842]
9966037	3	25737254	TGCAGCGGTAGCAGAAGAACTGGCCGCAGTTGCGGCAGACCATCTTGTTGCAGCCCTCCGTCTTGGCGA	A	T	25735663	25737978	Pgl_GLEAN_10008207	K3YZW8_SETIT	Uncharacterized protein	SETIT_019829mg		ubiquitin-protein transferase activity [GO:0004842]
23602169	3	257659850	TGCAGGAGCGAGACGACGACGACTGACGAGAGGGACTGGAAGCGGATAAGGCTGTTTCCG	G	A	257659692	257661161	Pgl_GLEAN_10035674	K3Y745_SETIT	Uncharacterized protein	LOC101760888 SETIT_010036mg
9896590	3	257705126	TGCAGCCTCGCCATGGGCGACGCCTCGCCGCTCATCCTCTCCATGAGCGCCGCCAGCGTGGAGCTCGCG	G	A	257704677	257708526	Pgl_GLEAN_10035678	K3Y7J5_SETIT	Uncharacterized protein	LOC101763183 SETIT_010186mg		hydrolase activity [GO:0016787]; metabolic process [GO:0008152]
23622793	3	257705501	TGCAGCAGCATGGTTTCATCCTTTGGAGATAGGAGTTCTTCCAGGCAATTCTCAGTAGCGTCACCGTCA	G	A	257704677	257708526	Pgl_GLEAN_10035678	K3Y7J5_SETIT	Uncharacterized protein	LOC101763183 SETIT_010186mg		hydrolase activity [GO:0016787]; metabolic process [GO:0008152]
23590757	3	257891444	TGCAGCCAGCAGACTTGCTAGTAGTGGAGGCGGCATCATCACAGCGATCAGCGTCGCCTCCCCTGCTGT	G	A	257887140	257894985	Pgl_GLEAN_10035685	K3Y4R8_SETIT	Uncharacterized protein	LOC101768463 SETIT_009206mg		RNA binding [GO:0003723]
23612006	3	25847339	TGCAGCGAGCCACGGAGGCACCATCCATTAGTTTGTGACCACGCGCACATAAACTCAGGCACGTATACG	A	T	25841672	25850206	Pgl_GLEAN_10008209	K3YPH0_SETIT	Uncharacterized protein	LOC101754118 SETIT_016162mg		"integral component of membrane [GO:0016021]; mitochondrion [GO:0005739]; ATP binding [GO:0005524]; ATPase activity
23624084	3	25847364	TGCAGGCGAGCCACAGAGGCACCATGGCACCATCCATTAGTTTGTGACCACGTGCACATAAACTCAGGC	G	A	25841672	25850206	Pgl_GLEAN_10008209	K3YPH0_SETIT	Uncharacterized protein	LOC101754118 SETIT_016162mg		"integral component of membrane [GO:0016021]; mitochondrion [GO:0005739]; ATP binding [GO:0005524]; ATPase activity
9966517	3	25848892	TGCAGCTGGATCAGCGAGGAGTACGCGCTGCACGGGTTCGCCATGAGCTGCTCGTGCGTGCCCGTCTCG	C	T	25841672	25850206	Pgl_GLEAN_10008209	K3YPH0_SETIT	Uncharacterized protein	LOC101754118 SETIT_016162mg		"integral component of membrane [GO:0016021]; mitochondrion [GO:0005739]; ATP binding [GO:0005524]; ATPase activity
23622874	3	25849599	TGCAGCAGGATGGTGGAGCGGTCGACGACGATGGTGCGCACGAGCGTGGCGTCCGCCTCGAGCCGCGAC	G	A	25841672	25850206	Pgl_GLEAN_10008209	K3YPH0_SETIT	Uncharacterized protein	LOC101754118 SETIT_016162mg		"integral component of membrane [GO:0016021]; mitochondrion [GO:0005739]; ATP binding [GO:0005524]; ATPase activity
23622291	3	258893312	TGCAGAGCGACGGCACCACCGATCCACCGCTCCACCGATCTGGCCGCCATCTGCGGGACGACGCGCCGA	A	G	258889689	258897022	Pgl_GLEAN_10008792	K3Y603_SETIT	Uncharacterized protein	LOC101776143 SETIT_009637mg		integral component of membrane [GO:0016021]; transmembrane transport [GO:0055085]
23640821	3	259661585	TGCAGGCGCGGTCTCGTCTACCACTACCACTCGTCTTGTTGGGAGGGTGGCAGTTGAGGAGAGAACTCG	T	G	259659293	259663615	Pgl_GLEAN_10023519	K3Y5J8_SETIT	Uncharacterized protein	LOC101782221 SETIT_009486mg		integral component of membrane [GO:0016021]; ATP binding [GO:0005524]; ATPase activity [GO:0016887]
23604412	3	261249849	TGCAGTGGGGAGGCAAGGCGGCGGCCTTCGAGGCGCGACCG	A	C	261243287	261255845	Pgl_GLEAN_10003641	K3YEG0_SETIT	Uncharacterized protein	LOC101756312 SETIT_012624mg		RNA binding [GO:0003723]
23640521	3	26275127	TGCAGAGGCCCTGGGAGCAGTCCCTGGTTGGCTCATAGGGCACCAACGTCGGCTGCGGCCCAACGATTC	C	G	26273998	26275158	Pgl_GLEAN_10020012	A0A0Q3TFG3_SETIT	Uncharacterized protein (Fragment)	SETIT_020160mg		integral component of membrane [GO:0016021]
23614974	3	265200196	TGCAGAGCCCGTCTGGGAAGAAGTACGACGGCGTCGTCCACTGCACTGTTGGAGTCAGCTGGTCGACAT	T	A	265199540	265203758	Pgl_GLEAN_10016332	K3Y6Q0_SETIT	Uncharacterized protein	LOC101779004 SETIT_009891mg		RNA binding [GO:0003723]
23636007	3	26658919	TGCAGGGCCTCGCGCTGCTGTCGGTGTCGTCGCACCTCTACCTAATCAGGCCG	C	A	26656137	26659371	Pgl_GLEAN_10020001	K3YQZ0_SETIT	Uncharacterized protein	LOC101780035 SETIT_016684mg		integral component of membrane [GO:0016021]; transmembrane transporter activity [GO:0022857]
9992030	3	268475159	TGCAGCAGCGAGCGCCTGCACCGCGCGTTCCTCCG	G	C	268474366	268479256	Pgl_GLEAN_10006475	K3Y6Z3_SETIT	Aldehyde dehydrogenase	LOC101782764 SETIT_009984mg		aldehyde dehydrogenase [NAD(P)+] activity [GO:0004030]; cellular aldehyde metabolic process [GO:0006081]
8171031	3	2698549	TGCAGCAGCTCTTCCACCTCCACGACGCCG	G	T	2698077	2699435	Pgl_GLEAN_10012094	K3Z0V4_SETIT	Uncharacterized protein	LOC101768990 SETIT_020171mg		integral component of membrane [GO:0016021]
23610771	3	270203764	TGCAGATACCCACCAGGAAAGTGGGGAGGCGAGGGCGTCGGTGAGGCGTAAAACACTGGTGGCGGCAAG	G	T	270201360	270205965	Pgl_GLEAN_10013685	K3Y4Z3_SETIT	Kinesin-like protein	LOC101776550 SETIT_009281mg		microtubule [GO:0005874]; ATP binding [GO:0005524]; ATPase activity [GO:0016887]; microtubule binding [GO:0008017]; microtubule motor activity [GO:0003777]; microtubule-based movement [GO:0007018]
9894466	3	271282890	TGCAGATGGGTACGGGAGCCCCCGTTTCCTGGAGGTTGCCCAGGGCTTCCACCCGCGCGGGATCCCCTG	C	G	271282417	271283472	Pgl_GLEAN_10020328	K4A1E2_SETIT	Uncharacterized protein	LOC101785179 SETIT_032685mg
23611803	3	271386952	TGCAGCCGCCTTCCCTTGCTCCGACGCGCCTGCTGCCATGGGGAAGCGGTGGCTCCCCCTCGAGGCCAA	G	A	271386517	271390490	Pgl_GLEAN_10020332	K3ZXN8_SETIT	Oleosin	LOC101783574 SETIT_031370mg		integral component of membrane [GO:0016021]; monolayer-surrounded lipid storage body [GO:0012511]
23623266	3	27230568	TGCAGCGCTTCCAGGAAGCACTTGTGCTCGTCCTCCGTCCACTTCTCCCGCTGCTTCGTGACCATGTAC	T	C	27229177	27231397	Pgl_GLEAN_10027659	K3YSP4_SETIT	Uncharacterized protein	LOC101769113 SETIT_017289mg		"nucleus [GO:0005634]; DNA binding [GO:0003677]; regulation of transcription
9913555	3	27230634	TGCAGCTTCACGGCCGCGCATGGCGCCGCATCCAAGGTACGTGCCCGCGTGCCG	G	C	27229177	27231397	Pgl_GLEAN_10027659	K3YSP4_SETIT	Uncharacterized protein	LOC101769113 SETIT_017289mg		"nucleus [GO:0005634]; DNA binding [GO:0003677]; regulation of transcription
23618815	3	272725817	TGCAGGCCATCAGGCTGCTGCTGCCTCTCCATTAACCCCCG	A	C	272725564	272728631	Pgl_GLEAN_10033589	K3Y9X6_SETIT	Uncharacterized protein	LOC101766574 SETIT_011018mg
18170252	3	274580625	TGCAGCGCAGTCCGCAGAAAGCAAGCACCAGACCATCTCAGCTTTTGCTTCTAGCTAGCTAGTCTCCGA	G	C	274577994	274585939	Pgl_GLEAN_10010810	K3Y533_SETIT	Uncharacterized protein	LOC101785592 SETIT_009321mg		ATP binding [GO:0005524]; protein kinase activity [GO:0004672]
23602673	3	275387687	TGCAGGCGCCTCTCGGGTTTGCTCGAGAGCCAATCAGATGCTGCGAGATGTTTCCTTTCCG	C	A	275386265	275388836	Pgl_GLEAN_10006996	K3YC27_SETIT	Uncharacterized protein	SETIT_011771mg
23614140	3	275509885	TGCAGTAGAGGCATTGATCGTGTGAATTCAAATAAAGTCCAAACTACAAAACTCAAGCCAGCCAAACCC	A	T	275508186	275515489	Pgl_GLEAN_10002365	K3YEY3_SETIT	Uncharacterized protein	LOC101759005 SETIT_012800mg		integral component of membrane [GO:0016021]; ATP binding [GO:0005524]; protein kinase activity [GO:0004672]
23624546	3	275520653	TGCAGTAAAACCAACACTCCAGAAATCATTTCGCATGATTAGCCTTACTCGGAGCTACTGTATTGAGCT	A	T	275517823	275531634	Pgl_GLEAN_10002364	K3Y4M2_SETIT	Uncharacterized protein	SETIT_009160mg
23614321	3	278107435	TGCAGTCGACGGAACCCTATCGCTGTCGGTAAACCAACTGCCAGATCTTTCCTCCCCGACGCATGCTGT	A	G	278107050	278107829	Pgl_GLEAN_10018028	K3Y722_SETIT	Uncharacterized protein	LOC101757775 SETIT_010013mg		integral component of membrane [GO:0016021]
23614087	3	278122533	TGCAGTAATCCTCCTCGCCCAAGATCGTGCCTTTTTCGTGGTTCTTGGGTCGAATCTTGTCTAATCGTG	G	A	278120006	278136516	Pgl_GLEAN_10018030	K3Y4Q6_SETIT	Uncharacterized protein	LOC101759403 SETIT_009194mg		integral component of membrane [GO:0016021]; lipid transporter activity [GO:0005319]
9965354	3	278122599	TGCAGCATGGGCTTCTTGGCGACGGCGCAGGGGTAGGGGGCCGCCCCGACGAGGTTCTTGATGTCCGTG	C	T	278120006	278136516	Pgl_GLEAN_10018030	K3Y4Q6_SETIT	Uncharacterized protein	LOC101759403 SETIT_009194mg		integral component of membrane [GO:0016021]; lipid transporter activity [GO:0005319]
9965596	3	278255066	TGCAGCCGCTCGTGGGGCGACCTTTTGGCTCACTCTTCCGCGTCGGAGCTGACGGACTCGTCCCCTGCG	A	C	278254375	278263524	Pgl_GLEAN_10018037	K3Y4V5_SETIT	Uncharacterized protein	SETIT_009243mg
23600551	3	278706512	TGCAGCCTACAGATCAGATCACAAGCGCGGTGAGCTATTCAAAATGGTCCCCG	G	C	278703006	278716740	Pgl_GLEAN_10018050	K3Y4S7_SETIT	Uncharacterized protein	LOC101766023 SETIT_009215mg		microtubule organizing center [GO:0005815]; spindle pole [GO:0000922]; gamma-tubulin binding [GO:0043015]; microtubule nucleation [GO:0007020]
23611412	3	280017320	TGCAGCAGGAGATCGAAGGTGCTTGGTTGCAGATTTGGCGCCTCCGTACAGGCGTTGTGTTTGCTGATG	A	G	280013284	280022168	Pgl_GLEAN_10020930	K3Y5N3_SETIT	Uncharacterized protein	LOC101779939 SETIT_009523mg		integral component of membrane [GO:0016021]; transmembrane transport [GO:0055085]
9991331	3	28065862	TGCAGAACCTCTACTTCTCGTACGGCATGGCGTTCGGCGGCGGCGGCTTCGCCATCAGCCG	C	T	28064014	28065978	Pgl_GLEAN_10027680	K3YXU5_SETIT	Uncharacterized protein	LOC101759913 SETIT_019093mg		integral component of membrane [GO:0016021]
23614690	3	280776667	TGCAGTGTGATTTTTTGTTTGATAGAATTTGGCACGCATGTTCCTTTGCTGCTATATATTTATTTGGAT	T	C	280766488	280781047	Pgl_GLEAN_10013509	K3Y8Q9_SETIT	Uncharacterized protein	LOC101752645 SETIT_010602mg		ubiquitin-dependent protein catabolic process [GO:0006511]
8170550	3	28081975	TGCAGGGCCTCGAGGAACTTGTCGTGCTCCTGCTCCGTCCAGCTCTCCCGCGACTTTGTGATGGTGTAC	G	T	28080709	28084771	Pgl_GLEAN_10027682	K3YUR3_SETIT	Uncharacterized protein	LOC101758291 SETIT_017977mg		"nucleus [GO:0005634]; DNA binding [GO:0003677]; regulation of transcription
23618795	3	282288785	TGCAGGCATGCAGAATGCAGAGCCGACCCACCG	G	A	282283219	282296850	Pgl_GLEAN_10022517	K3Y513_SETIT	Uncharacterized protein	SETIT_009301mg		nucleus [GO:0005634]; Ran GTPase binding [GO:0008536]; intracellular protein transport [GO:0006886]
9999766	3	282419989	TGCAGGAACTACGTGGCTATCAAGCTCGATGGCTCAAGTGTTCTCCG	T	C	282411618	282422173	Pgl_GLEAN_10022509	K3YBQ8_SETIT	RING-type E3 ubiquitin transferase (EC 2.3.2.27)	SETIT_011652mg		ubiquitin-protein transferase activity [GO:0004842]
9901317	3	282508099	TGCAGGTCGCCGTTCTCCGACAGCGCCAGGATCGCCGTCGACAGGTCCACCGCCAGCGGTGAGTCGCGC	C	T	282506471	282512828	Pgl_GLEAN_10022501	K3Y626_SETIT	Uncharacterized protein	LOC101774800 SETIT_009665mg		membrane [GO:0016020]; nucleolus [GO:0005730]; nucleoplasm [GO:0005654]; embryo development ending in seed dormancy [GO:0009793]; rRNA processing [GO:0006364]
9913869	3	282509137	TGCAGGAAAGCCCATCCGTTCGAGCCCTGCGGCTTAACAGAGGTAAGTATGACAAGCCCG	A	T	282506471	282512828	Pgl_GLEAN_10022501	K3Y626_SETIT	Uncharacterized protein	LOC101774800 SETIT_009665mg		membrane [GO:0016020]; nucleolus [GO:0005730]; nucleoplasm [GO:0005654]; embryo development ending in seed dormancy [GO:0009793]; rRNA processing [GO:0006364]
23622976	3	282511295	TGCAGCCACAGGTTACAACATTGGAATGGATATCAAGTACGAGGGGAGGATATATCGCGCATCGATATG	G	A	282506471	282512828	Pgl_GLEAN_10022501	K3Y626_SETIT	Uncharacterized protein	LOC101774800 SETIT_009665mg		membrane [GO:0016020]; nucleolus [GO:0005730]; nucleoplasm [GO:0005654]; embryo development ending in seed dormancy [GO:0009793]; rRNA processing [GO:0006364]
23633442	3	284485384	TGCAGAAATTTCGGTACCTCGCTGTCTGAGCACGGATGAAGCGCCACCCCTAGAAATTGCCTCGACTTC	C	T	284477904	284488024	Pgl_GLEAN_10012629	K3Y4S9_SETIT	Uncharacterized protein	LOC101779018 SETIT_009217mg		"5'-flap endonuclease activity [GO:0017108]; single-stranded DNA-dependent ATPase activity [GO:0043142]; DNA replication
23636671	3	284593182	TGCAGACTAGCTGTACAATGTACATGAGACAGCTGAAGTGGGAGTGAATGTAACGATCAGTCCGCAGCC	G	A	284592960	284594654	Pgl_GLEAN_10012635	K3YAR3_SETIT	Uncharacterized protein	LOC101783304 SETIT_011305mg
23639017	3	284964216	TGCAGCATGTACTGCCCCCAGTGGTGCTACTTCATCTTCCCTCCCCCGCCGCCGTTCGACGTTGGCGGA	T	C	284960975	284964491	Pgl_GLEAN_10012650	K3Y9A9_SETIT	Uncharacterized protein	LOC101755483 SETIT_010801mg		chloroplast stroma [GO:0009570]; thylakoid [GO:0009579]; mRNA binding [GO:0003729]
23594795	3	284970790	TGCAGTGCTGGCCTGCTGGGCGTCCACAGACAGTCAACGCTATCTATCCTATTCTCAGCCTCTCACCAC	A	T	284969631	284971018	Pgl_GLEAN_10012651	K3Y9L9_SETIT	Uncharacterized protein	LOC101756154 SETIT_010911mg
23604547	3	28589408	TGCAGTTCATACATACGTATGCTGCAACGGCAAGGAATCCG	A	G	28589400	28590408	Pgl_GLEAN_10019190	K3YUK3_SETIT	Uncharacterized protein	LOC101756268 SETIT_017949mg
9993569	3	286308662	TGCAGGGGCGGTAGAGGAGCAGAGGAAGAAAGATGGAAGCCCG	G	A	286307448	286309756	Pgl_GLEAN_10023837	K3YAX3_SETIT	Uncharacterized protein	LOC101765209 SETIT_011182mg
23641698	3	286579290	TGCAGCAACGCCAAAACAGGCGGTTCGTCGAATCTTTCCTTGCAACCTCGCGGTTTATGCTACAAATTG	C	T	286578317	286579498	Pgl_GLEAN_10004209	K3YA10_SETIT	Uncharacterized protein	LOC101768464 SETIT_011052mg		integral component of membrane [GO:0016021]
23634888	3	286890706	TGCAGCGCCGCCTTCTTCCTCGACGGAGACGAGCGAGCCTTCATGTTCAACGACGGTGATGAGGGGGAG	G	A	286890425	286892911	Pgl_GLEAN_10013132	K4A1K1_SETIT	Uncharacterized protein	LOC101759271 SETIT_032744mg		integral component of membrane [GO:0016021]; ATP binding [GO:0005524]; calcium ion binding [GO:0005509]; polysaccharide binding [GO:0030247]; protein kinase activity [GO:0004672]
23614316	3	287929555	TGCAGTCGAATTGAAGGTCTAGAGATCAGTCCTGTATGTTTCAGCGAAGTATTTCAGCCAGCAGCTGGC	G	A	287926411	287929777	Pgl_GLEAN_10020400	A0A0Q3V253_SETIT	Uncharacterized protein (Fragment)	SETIT_0109062mg		integral component of membrane [GO:0016021]
9992543	3	287938209	TGCAGCGCTGCTTTAACAGCCATCCACATATACCTTGCTTGATGCCAGGCCACCG	T	G	287938089	287940049	Pgl_GLEAN_10020397	K3Y8D7_SETIT	Uncharacterized protein	LOC101777379 SETIT_010478mg		oxidoreductase activity [GO:0016491]; RNA binding [GO:0003723]; tRNA wobble uridine modification [GO:0002098]
23616546	3	288043991	TGCAGACAAGTTCTTAGGAGCTTCGGAGTCAATTCCTACCG	C	T	288040989	288044346	Pgl_GLEAN_10020391	K3YEG3_SETIT	Uncharacterized protein	LOC101779940 SETIT_012627mg
23589431	3	288398856	TGCAGAGTGATGCCCCATCGCAGGAAATTCGAGTGGCGTTCAGGTTGAGCAACCAACCCATCGCAGTCG	G	A	288392687	288404324	Pgl_GLEAN_10020375	K3Y4T5_SETIT	Calcium-transporting ATPase (EC 3.6.3.8)	LOC101784385 SETIT_009222mg	FUNCTION: This magnesium-dependent enzyme catalyzes the hydrolysis of ATP coupled with the transport of calcium. {ECO:0000256|RuleBase:RU361146}.	integral component of membrane [GO:0016021]; ATP binding [GO:0005524]; calcium-transporting ATPase activity [GO:0005388]; calmodulin binding [GO:0005516]
23637185	3	288485429	TGCAGGAGTACTTGCGCTTGCTCTTGAGGCACAGCGGCAGGCACAGGATCCGTCGCTCGCTCTCCACGT	T	C	288484655	288489502	Pgl_GLEAN_10020370	K3Y677_SETIT	"alpha-1	2-Mannosidase (EC 3.2.1.-)"	LOC101786918 SETIT_009718mg
18140147	3	288578868	TGCAGGGGCTGCACCACCGCGGCCGCGTCCTTCCCG	C	A	288573034	288580705	Pgl_GLEAN_10020365	K3Y7Z2_SETIT	Uncharacterized protein	LOC101756425 SETIT_010333mg		integral component of membrane [GO:0016021]; acetylglucosaminyltransferase activity [GO:0008375]
23602905	3	288969594	TGCAGGGACAACACAACCTTTGAATTTCTGAAAAAGGTCAGTGGTTCTAGAGAATGCACCG	A	C	288966270	288974504	Pgl_GLEAN_10008253	K3Y556_SETIT	Uncharacterized protein	LOC101759810 SETIT_009344mg		nuclear pore [GO:0005643]; structural constituent of nuclear pore [GO:0017056]; ribosomal large subunit export from nucleus [GO:0000055]; ribosomal small subunit export from nucleus [GO:0000056]; systemic acquired resistance [GO:0009627]
23594692	3	289619409	TGCAGTGCATGCGTCCCCATCAGGCAGGGGCATCAGATCAGGCCATCACCAGTTCACCACCCG	C	A	289617420	289619872	Pgl_GLEAN_10012762	K3Y6X8_SETIT	Uncharacterized protein	LOC101775748 SETIT_009969mg		polygalacturonase activity [GO:0004650]; microsporogenesis [GO:0009556]; pollen exine formation [GO:0010584]
23630707	3	289619610	TGCAGTGGAAACTTCCTGCACATGCAGAGCCATTGCCTGCCTGCCGTTTTGTTACGATTCCTTTCAGAA	C	T	289617420	289619872	Pgl_GLEAN_10012762	K3Y6X8_SETIT	Uncharacterized protein	LOC101775748 SETIT_009969mg		polygalacturonase activity [GO:0004650]; microsporogenesis [GO:0009556]; pollen exine formation [GO:0010584]
23636644	3	289670919	TGCAGAAGGCCGTGTCCAACATCGCCTACCTTCTGGCAGTGACCATGGTGCTCAACAGCATCCAGCCGA	A	G	289669231	289673646	Pgl_GLEAN_10012766	K3Y8P7_SETIT	Uncharacterized protein	LOC101776971 SETIT_010589mg
23592940	3	290478979	TGCAGGCCAGCCCATCCGCTGGCCGCCAGGCTCACCGACCCGTGCGCTCACCTCCTCCTTAACTGCCCC	C	A	290473204	290480520	Pgl_GLEAN_10001660	K3Y4M4_SETIT	Uncharacterized protein	LOC101781548 SETIT_009162mg		integral component of membrane [GO:0016021]
23591175	3	29068747	TGCAGCCTTCAACGTACGCCTGCGACCACGGGCGGCCGAGCTAGCTTCGGAGGGGGAGATCGTCAGATC	T	A	29068725	29076474	Pgl_GLEAN_10019173	K3YRR7_SETIT	Uncharacterized protein	LOC101786495 SETIT_016961mg		integral component of membrane [GO:0016021]
23593806	3	29068813	TGCAGGTCGTGGGCGTGAGTGCCGCATGATAGGAACAGTGAAAAGACAGGGGGGTGCGCGCGCGACCGA	T	A	29068725	29076474	Pgl_GLEAN_10019173	K3YRR7_SETIT	Uncharacterized protein	LOC101786495 SETIT_016961mg		integral component of membrane [GO:0016021]
9924763	3	290723672	TGCAGCCGACGCCGCCGACTCCTCGCTGGAAGACCG	G	C	290720360	290724453	Pgl_GLEAN_10002026	K3Y5S7_SETIT	Uncharacterized protein	LOC101771165 SETIT_009566mg
8170427	3	290724086	TGCAGCGCGTCCACGCGCGACCCAACCTCGATGGCCTTCTTCCG	A	C	290720360	290724453	Pgl_GLEAN_10002026	K3Y5S7_SETIT	Uncharacterized protein	LOC101771165 SETIT_009566mg
18082326	3	290724119	TGCAGCTGCGGGAGCCCGTGGTGGTGGTGCCTCTGCCGCTCGCGGTGGTGCGGCGGCGCGACCATCATG	T	A	290720360	290724453	Pgl_GLEAN_10002026	K3Y5S7_SETIT	Uncharacterized protein	LOC101771165 SETIT_009566mg
9978737	3	29088273	TGCAGTTATCCGCGCGAGAGGCTCCCTCGCACGGATTGGGGCTCGCGCTGTCCCG	C	G	29084055	29089154	Pgl_GLEAN_10019172	K3YYB6_SETIT	Uncharacterized protein	SETIT_019266mg
23634542	3	29088449	TGCAGGTGAGCGCGGCTGCGCAAGGCAAGAAGCTCACATGGAGCAGAATGGTTCTCGGATTGAACCCGA	T	G	29084055	29089154	Pgl_GLEAN_10019172	K3YYB6_SETIT	Uncharacterized protein	SETIT_019266mg
23613380	3	291038684	TGCAGGCGCGGCCGCAGGCGGCGTCGTTCTACTATTACTACCACCATCACCATCACCAGGGCCACGGGC	A	C	291034390	291047207	Pgl_GLEAN_10024970	K3Y4M7_SETIT	Uncharacterized protein	LOC101766855 SETIT_009165mg		cytosol [GO:0005829]
23638845	3	291040792	TGCAGACCAGCAGCCCATGGAGAGCAGGCGTGAACTGGTTTACAGTTAAGCTGTCGCAGCGAGGTGCAG	G	C	291034390	291047207	Pgl_GLEAN_10024970	K3Y4M7_SETIT	Uncharacterized protein	LOC101766855 SETIT_009165mg		cytosol [GO:0005829]
23601089	3	291282584	TGCAGCGGGCAGCGACTGTGAACGGCGGCTGATCAATCGATACGCTAGCCG	A	G	291280653	291285305	Pgl_GLEAN_10024985	K3YCB6_SETIT	Uncharacterized protein	LOC101761299 SETIT_011861mg		integral component of membrane [GO:0016021]; voltage-gated potassium channel activity [GO:0005249]
23616181	3	291282752	TGCAGACATGGCCATGAGCGCCCTGTAGAGGGTAGCGGGAGCAGGCCGTGCCCGTGGCCG	C	T	291280653	291285305	Pgl_GLEAN_10024985	K3YCB6_SETIT	Uncharacterized protein	LOC101761299 SETIT_011861mg		integral component of membrane [GO:0016021]; voltage-gated potassium channel activity [GO:0005249]
9998387	3	291644832	TGCAGAACTCCACCGAGCTCAGCAGCAACGCCCTCGCCATCATCACCCGCCTCGGCGAGCTCCTGCCGA	C	T	291643973	291652713	Pgl_GLEAN_10025002	K3Y4R3_SETIT	DNA-directed RNA polymerase subunit beta (EC 2.7.7.6)	SETIT_009201mg	FUNCTION: DNA-dependent RNA polymerase catalyzes the transcription of DNA into RNA using the four ribonucleoside triphosphates as substrates. {ECO:0000256|RuleBase:RU363031}.	"DNA binding [GO:0003677]; DNA-directed 5'-3' RNA polymerase activity [GO:0003899]; ribonucleoside binding [GO:0032549]; transcription
9907619	3	291644898	TGCAGCACCTTGTCCATGGCCTCCCTGAGCTCCG	C	T	291643973	291652713	Pgl_GLEAN_10025002	K3Y4R3_SETIT	DNA-directed RNA polymerase subunit beta (EC 2.7.7.6)	SETIT_009201mg	FUNCTION: DNA-dependent RNA polymerase catalyzes the transcription of DNA into RNA using the four ribonucleoside triphosphates as substrates. {ECO:0000256|RuleBase:RU363031}.	"DNA binding [GO:0003677]; DNA-directed 5'-3' RNA polymerase activity [GO:0003899]; ribonucleoside binding [GO:0032549]; transcription
23591928	3	291806380	TGCAGCTCTGACTTGCAAAAGCAAGGCACATCGCCCTGCTTTTTTTCTCTCTTTCAGATGCAACTTTCC	T	C	291805923	291809375	Pgl_GLEAN_10025007	K3Y5D9_SETIT	Uncharacterized protein	LOC101752928 SETIT_009427mg		"hydrolase activity
8168502	3	292259519	TGCAGTGTTCACCTCACTCGAGGATCTTTCTCTCGAGGGCATCGAGTTCCCTGCCG	T	A	292257744	292266638	Pgl_GLEAN_10006958	K3Y4V2_SETIT	Uncharacterized protein	LOC101753591 SETIT_009240mg		integral component of membrane [GO:0016021]; ATP binding [GO:0005524]; protein kinase activity [GO:0004672]
23638910	3	29250695	TGCAGATGATATTCGATCTTACCGCGAAGAAGCTGATCAGCTACGAGCCATCGGAGTCGTCCGAGAATC	A	G	29248729	29252344	Pgl_GLEAN_10016172	K3Z103_SETIT	Uncharacterized protein	LOC101785014 SETIT_020220mg		"integral component of membrane [GO:0016021]; heme binding [GO:0020037]; iron ion binding [GO:0005506]; monooxygenase activity [GO:0004497]; oxidoreductase activity
23634707	3	2930582	TGCAGTGGCTCGTCGAGGAGAGATGCGCGGCTCGTCAGGGCGAGCAGCAAGACAACAGGAGGGACGTGG	T	C	2929949	2932615	Pgl_GLEAN_10001492	K3YPP8_SETIT	Uncharacterized protein	LOC101765723 SETIT_016240mg		protein metabolic process [GO:0019538]
8169138	3	293652960	TGCAGCTCGAGCTGCTGGAGTGACGACAAGTTGGAGATGCTCACCG	A	G	293652409	293654729	Pgl_GLEAN_10014519	K3YDL8_SETIT	Uncharacterized protein	SETIT_012323mg		integral component of membrane [GO:0016021]
23593672	3	293654061	TGCAGGTACTGGACTTCGGCAACAACACGCTCCACGGCGGCATCCCGAGCCGCCTCTGCAACTGCTCGG	C	T	293652409	293654729	Pgl_GLEAN_10014519	K3YDL8_SETIT	Uncharacterized protein	SETIT_012323mg		integral component of membrane [GO:0016021]
23639711	3	293654224	TGCAGGTCCTCGACCTGACGTCGAACCGCTTTGGCGGCGCCGTGCCGCCG	G	C	293652409	293654729	Pgl_GLEAN_10014519	K3YDL8_SETIT	Uncharacterized protein	SETIT_012323mg		integral component of membrane [GO:0016021]
23594557	3	293699654	TGCAGTCTTATCTGCCTTGAGAAGCTGCCTTGAGAGTTGAGACCTCACGCGCAATGACTTGCAATAGGG	G	C	293697205	293700077	Pgl_GLEAN_10014518	K3Y8Y8_SETIT	Uncharacterized protein	LOC101760356 SETIT_010680mg		"nucleus [GO:0005634]; DNA binding [GO:0003677]; regulation of transcription
23622270	3	295793394	TGCAGAGCAAATCGGTCGTGGGAGGTCAGCGTCGCGTGCAGCAAATTGTTTGTCGCGTCGCCTAGGTTT	G	A	295793140	295800113	Pgl_GLEAN_10027180	K3Y4S6_SETIT	Uncharacterized protein	LOC101774804 SETIT_009214mg		glycogen (starch) synthase activity [GO:0004373]; starch binding [GO:2001070]
9975943	3	296208890	TGCAGCTTGGATTTCTCGATGAACTTGATGAAGCCCCAGTTGTCGCTGGCCG	C	A	296208028	296211868	Pgl_GLEAN_10027159	K3Y772_SETIT	Uncharacterized protein	LOC101777930 SETIT_010063mg
9917656	3	296210904	TGCAGGTCCCCGATCCAGAGAGTCCTCACCTCGTCCCCCGCCGCGGGGGCGGCCG	C	G	296208028	296211868	Pgl_GLEAN_10027159	K3Y772_SETIT	Uncharacterized protein	LOC101777930 SETIT_010063mg
9988133	3	296514042	TGCAGAAGAAGGAGAACGCGGGGAGCGCGCGGCGCGAAATGGGGTTCAAGGTGACGCCGCGCCG	G	C	296506639	296514549	Pgl_GLEAN_10003886	K3Y5A6_SETIT	Kinesin-like protein	LOC101756427 SETIT_009394mg		microtubule [GO:0005874]; ATP binding [GO:0005524]; microtubule binding [GO:0008017]; microtubule motor activity [GO:0003777]; microtubule-based movement [GO:0007018]
23595840	3	297787899	TGCAGGAGACGAAGGAGAACCGAGTCGCTGAACCCATCACCGCATTTTTTTTTCCCTATACGGAGGCCA	C	T	297783270	297788668	Pgl_GLEAN_10018382	K3Y866_SETIT	Uncharacterized protein	SETIT_010407mg		nucleic acid binding [GO:0003676]
9988829	3	297787965	TGCAGCGAGAGCACGGATGCTGCATCAGCAGGGCGCTGCGGCCGCGGCAGGAGTGGGTGGAGGGCTGGG	A	G	297783270	297788668	Pgl_GLEAN_10018382	K3Y866_SETIT	Uncharacterized protein	SETIT_010407mg		nucleic acid binding [GO:0003676]
23610914	3	297952607	TGCAGATGCCTTCTTCTCCAGGAGCTGAAACGTGAGTGCGCCAATCGCGGCCGCGATCACCCCACGCCG	T	C	297948332	297953538	Pgl_GLEAN_10018391	K3Y5Q8_SETIT	Uncharacterized protein	LOC101780218 SETIT_009547mg		integral component of membrane [GO:0016021]; secondary active sulfate transmembrane transporter activity [GO:0008271]
23617570	3	297952673	TGCAGCCTCGATAGCCCTCCCTGGTTGCCCG	C	T	297948332	297953538	Pgl_GLEAN_10018391	K3Y5Q8_SETIT	Uncharacterized protein	LOC101780218 SETIT_009547mg		integral component of membrane [GO:0016021]; secondary active sulfate transmembrane transporter activity [GO:0008271]
23642685	3	297993368	TGCAGCCTCCTGTTTCTGCTGAAGATCCTGTTCAGTATTGCAGCAAGCCTGACACCTCCCTGAGCAATT	C	G	297992388	297994548	Pgl_GLEAN_10018396	K3Z8J4_SETIT	Uncharacterized protein	LOC101772106 SETIT_022864mg		endonuclease activity [GO:0004519]; nucleic acid binding [GO:0003676]; DNA catabolic process [GO:0006308]
23627958	3	298152062	TGCAGTGGTAGTCGAGATGCAAACAACGAAACAGCTAGCACACGTCCG	T	C	298148461	298157765	Pgl_GLEAN_10018407	K3Z4A4_SETIT	NADPH--cytochrome P450 reductase (CPR) (P450R) (EC 1.6.2.4)	LOC101767411 SETIT_021372mg		endoplasmic reticulum membrane [GO:0005789]; integral component of membrane [GO:0016021]; flavin adenine dinucleotide binding [GO:0050660]; FMN binding [GO:0010181]; NADP binding [GO:0050661]; NADPH-hemoprotein reductase activity [GO:0003958]
23610991	3	298340731	TGCAGGTTCTAGAACGCATTTCGCTCGTGCAATGGTTCGTTCTCACCAAAGCATGCGTCATGAACAGGG	A	G	298336779	298348830	Pgl_GLEAN_10018477	K3Z362_SETIT	Uncharacterized protein	LOC101769302 SETIT_020980mg		ATP binding [GO:0005524]; protein kinase activity [GO:0004672]
23637465	3	298809428	TGCAGTGAGCTGATCGGGGTGCTGGAGTACTTACAGTCTTTGCCGAGGAAATTCCCAACGAAGAGGTCG	T	C	298808055	298810497	Pgl_GLEAN_10018501	K3ZE64_SETIT	Uncharacterized protein	LOC101760247 SETIT_024857mg
23598794	3	298892628	TGCAGAGCGCTGGCGGCGGCGGCGACGATGACGACGACTACCGCGAGAGGTTCGTCCG	G	C	298884860	298896838	Pgl_GLEAN_10018506	K3Z7V0_SETIT	Peroxidase (EC 1.11.1.7)	LOC101759025 SETIT_022620mg		extracellular region [GO:0005576]; heme binding [GO:0020037]; metal ion binding [GO:0046872]; peroxidase activity [GO:0004601]; hydrogen peroxide catabolic process [GO:0042744]; response to oxidative stress [GO:0006979]
23610454	3	299072546	TGCAGAGAACCTGAACATGTGGCCATGGAGGAGGGGAGATGAGGTGACGGCGAGCACATTCATTCCGCC	A	G	299070564	299076686	Pgl_GLEAN_10018511	K3Z507_SETIT	Uncharacterized protein	LOC101757396 SETIT_021625mg
23588261	3	299457086	TGCAGAGAATTTGGGAGCAGCACGTGACGGATGATTGATCGATGGATCGATGAGAGGAGCTACCGAGAT	T	C	299456529	299464788	Pgl_GLEAN_10031941	K3Z3K3_SETIT	Auxin response factor	LOC101781038 SETIT_021121mg	FUNCTION: Auxin response factors (ARFs) are transcriptional factors that bind specifically to the DNA sequence 5'-TGTCTC-3' found in the auxin-responsive promoter elements (AuxREs). {ECO:0000256|RuleBase:RU004561}.	"membrane [GO:0016020]; nucleus [GO:0005634]; identical protein binding [GO:0042802]; transcription regulatory region DNA binding [GO:0044212]; auxin-activated signaling pathway [GO:0009734]; flower development [GO:0009908]; leaf vascular tissue pattern formation [GO:0010305]; longitudinal axis specification [GO:0009942]; meristem development [GO:0048507]; regulation of transcription
23606137	3	299457240	TGCAGGCGCTCTGAAGACTTTCGTTTGCAGGCTAGACGGCCG	G	T	299456529	299464788	Pgl_GLEAN_10031941	K3Z3K3_SETIT	Auxin response factor	LOC101781038 SETIT_021121mg	FUNCTION: Auxin response factors (ARFs) are transcriptional factors that bind specifically to the DNA sequence 5'-TGTCTC-3' found in the auxin-responsive promoter elements (AuxREs). {ECO:0000256|RuleBase:RU004561}.	"membrane [GO:0016020]; nucleus [GO:0005634]; identical protein binding [GO:0042802]; transcription regulatory region DNA binding [GO:0044212]; auxin-activated signaling pathway [GO:0009734]; flower development [GO:0009908]; leaf vascular tissue pattern formation [GO:0010305]; longitudinal axis specification [GO:0009942]; meristem development [GO:0048507]; regulation of transcription
23645049	3	300067573	TGCAGCGACATCTCGTCGTTGCGGGGGACGTCCTCGAACCCGTCGATGGAGACGGCCTTGCGGGCCTTC	G	C	300067051	300069778	Pgl_GLEAN_10031888	K3ZF45_SETIT	Uncharacterized protein	LOC101766191 SETIT_025194mg		"transferase activity
8170739	3	300067639	TGCAGAAGGCCGTCGCGCACCAGCCCGTCGCCGTCGCCATCGAGGCCG	A	G	300067051	300069778	Pgl_GLEAN_10031888	K3ZF45_SETIT	Uncharacterized protein	LOC101766191 SETIT_025194mg		"transferase activity
23615254	3	300303269	TGCAGGCGGCAGGACACCAGCGCCGCCGCCCGTGCGGAGTGTGCTCGCCCCCACGCGCCACCAGCATAC	G	A	300301243	300304395	Pgl_GLEAN_10031877	K3Z3E3_SETIT	Uncharacterized protein	LOC101786144 SETIT_021061mg		integral component of membrane [GO:0016021]; ATP binding [GO:0005524]; protein serine/threonine kinase activity [GO:0004674]
23627580	3	300359682	TGCAGGTTAGCGGGGTCGCAAGTCTGGTTCAAGGACTGCCCG	A	G	300355947	300361526	Pgl_GLEAN_10031873	K3Z898_SETIT	Uncharacterized protein	SETIT_022768mg		integral component of membrane [GO:0016021]
9893588	3	300393299	TGCAGAGCCTGGACACGTCGGAGGGTCGGACGGGCTTGAGGAGGAAGTCCTCGGCGCCCTCCTCGAGGC	G	T	300390290	300396081	Pgl_GLEAN_10031871	K3Z887_SETIT	Uracil-DNA glycosylase (UDG) (EC 3.2.2.27)	LOC101781691 SETIT_022757mg	"FUNCTION: Excises uracil residues from the DNA which can arise as a result of misincorporation of dUMP residues by DNA polymerase or due to deamination of cytosine. {ECO:0000256|HAMAP-Rule:MF_03166	ECO:0000256|RuleBase:RU003780}."
23634881	3	300689594	TGCAGGCTCTCCGCTGGAGTTCGTGCACACGGTGAGCAACTCGTGGACGACGAACGGCGTGAAGTACTA	C	A	300686731	300708070	Pgl_GLEAN_10031857	K3Z320_SETIT	Uncharacterized protein	LOC101774020 SETIT_020938mg		plasmodesma [GO:0009506]
23595108	3	300691612	TGCAGTTCTTCGAGGCGCAGCGGTCGGGGAAGCTCCCCGCCGACAACCGCGTCAAGTGGCGCGGCGACT	A	C	300686731	300708070	Pgl_GLEAN_10031857	K3Z320_SETIT	Uncharacterized protein	LOC101774020 SETIT_020938mg		plasmodesma [GO:0009506]
9972096	3	300807015	TGCAGAAACTGTGGTACATGAACCTGTCAGGAAACGGGCTGTCCG	C	T	300805006	300810051	Pgl_GLEAN_10031844	K3Z498_SETIT	Uncharacterized protein	LOC101768752 SETIT_021366mg		integral component of membrane [GO:0016021]
9908367	3	300809100	TGCAGCAGCTGCCCAGCGACGGCACTGTCCAGCCTCGTCTCTCCG	C	G	300805006	300810051	Pgl_GLEAN_10031844	K3Z498_SETIT	Uncharacterized protein	LOC101768752 SETIT_021366mg		integral component of membrane [GO:0016021]
8171327	3	3033078	TGCAGCTGCCCGTCGACGAGCTTGAAGTTGCCG	G	T	3030887	3036347	Pgl_GLEAN_10005840	K3YPL6_SETIT	Uncharacterized protein	LOC101763835 SETIT_016208mg		integral component of membrane [GO:0016021]; ionotropic glutamate receptor activity [GO:0004970]
23590827	3	30315272	TGCAGCCATTTCCAACGGAAATCAATCGCAAGTCACAATCCAATACATCAAAAGCAAACAAAGATCACA	C	A	30313612	30316112	Pgl_GLEAN_10010404	K3YQ59_SETIT	Uncharacterized protein	LOC101753301 SETIT_016401mg
9917972	3	30590591	TGCAGGTGCATCTGGCTCTGGTCGAGCATGGGCGCCCG	C	A	30589014	30595114	Pgl_GLEAN_10004776	K3YR42_SETIT	Uncharacterized protein	LOC101780034 SETIT_016736mg		metal ion binding [GO:0046872]; nucleic acid binding [GO:0003676]
9904493	3	30590690	TGCAGAAAGCGTCGCAGATGGGCTCCAGCTCGAGCGCGCCCG	G	A	30589014	30595114	Pgl_GLEAN_10004776	K3YR42_SETIT	Uncharacterized protein	LOC101780034 SETIT_016736mg		metal ion binding [GO:0046872]; nucleic acid binding [GO:0003676]
9965130	3	30590729	TGCAGCAGCGCCGTCGCGGACATCTGCGGCAGCATCACGGCCTGGTCATTGTACATCCCGCCGCCAGGA	T	A	30589014	30595114	Pgl_GLEAN_10004776	K3YR42_SETIT	Uncharacterized protein	LOC101780034 SETIT_016736mg		metal ion binding [GO:0046872]; nucleic acid binding [GO:0003676]
23611393	3	30594079	TGCAGCAGCTGCTGCTGCCATACACTCTCTCCCCTCCACGGGCGCAACACAAACAAAAGTTGTTGGGTA	C	T	30589014	30595114	Pgl_GLEAN_10004776	K3YR42_SETIT	Uncharacterized protein	LOC101780034 SETIT_016736mg		metal ion binding [GO:0046872]; nucleic acid binding [GO:0003676]
8164529	3	30595006	TGCAGCGGGTCCTTCTGCTTCAGCTTCCACGGCAGGTTGTGCCCGCGCCG	C	G	30589014	30595114	Pgl_GLEAN_10004776	K3YR42_SETIT	Uncharacterized protein	LOC101780034 SETIT_016736mg		metal ion binding [GO:0046872]; nucleic acid binding [GO:0003676]
18160499	3	3076939	TGCAGGGCCTTGATGGCCGCCTCGAACACATCGATGCAGTAGCCTGATATCACCGTCCTATTGCTCGTG	A	G	3075955	3078411	Pgl_GLEAN_10005839	K3YZK3_SETIT	Uncharacterized protein	LOC101754131 SETIT_019713mg		integral component of membrane [GO:0016021]; ionotropic glutamate receptor activity [GO:0004970]
9974056	3	3078319	TGCAGCCACGAGCGGAACCGCTTCAGCGACACGCTCCTGGAGCCG	G	C	3075955	3078411	Pgl_GLEAN_10005839	K3YZK3_SETIT	Uncharacterized protein	LOC101754131 SETIT_019713mg		integral component of membrane [GO:0016021]; ionotropic glutamate receptor activity [GO:0004970]
9975451	3	30901641	TGCAGCTCGATCAAACTGTGCTTTGATCTCGCCG	T	A	30897828	30902280	Pgl_GLEAN_10003965	K3YQ63_SETIT	Uncharacterized protein	LOC101758432 SETIT_016405mg
8159443	3	3168884	TGCAGATCGTCACGGCGCGGCCGCCCATGGGGCTCACGCACCACGTGGGGCGCGCGCTGGAGCGCGGCA	G	A	3168178	3174969	Pgl_GLEAN_10005835	K3YPY7_SETIT	Uncharacterized protein	LOC101761932 SETIT_016329mg		ATP binding [GO:0005524]; protein kinase activity [GO:0004672]; response to stress [GO:0006950]
8171151	3	3168950	TGCAGCAGCATCACGCCCAGCGAGTAGACGTCGGACTTGACCCCCAGCATCCCCGTCTGCTGGTACTCC	G	C	3168178	3174969	Pgl_GLEAN_10005835	K3YPY7_SETIT	Uncharacterized protein	LOC101761932 SETIT_016329mg		ATP binding [GO:0005524]; protein kinase activity [GO:0004672]; response to stress [GO:0006950]
23612882	3	31893326	TGCAGGAATGTTCCGACGTGTTTAGAGCTTGCGTTAGGATCTTAGCTGCATAGGAGGGCGTGATGCTCT	G	T	31892436	31894118	Pgl_GLEAN_10025329	K3Z0L9_SETIT	Uncharacterized protein	LOC101775173 SETIT_020085mg		"hydrolase activity
23623333	3	32587508	TGCAGCGGCGACCTGGAAGGTGGAAGAGGTCGCGAGGAAGCGCGCCGTCACGGTCCCCGAGACGAACCC	G	T	32583983	32587955	Pgl_GLEAN_10025340	K3YRG6_SETIT	Uncharacterized protein	LOC101772062 SETIT_016860mg		integral component of membrane [GO:0016021]; transporter activity [GO:0005215]; transmembrane transport [GO:0055085]
23640692	3	33238572	TGCAGCGGCTGCAACAGCCGCAGATGCCGTACCTGTGTCGAGCGAGGCTGAGAAAGACTCAACGTATAT	T	C	33236126	33250244	Pgl_GLEAN_10013580	K3YXQ8_SETIT	Uncharacterized protein	SETIT_019054mg
23589137	3	33338006	TGCAGAGCACAGATCGACTTGGCTCGTCGTTTCGGAGCCCGTGACCGCGTGCGGGGCCCGTCCG	G	A	33328124	33339291	Pgl_GLEAN_10013575	K3YVG4_SETIT	Uncharacterized protein	LOC101762606 SETIT_018260mg		aminoacyl-tRNA editing activity [GO:0002161]
23642792	3	33523265	TGCAGGCTCTCGAGCGTGAGGCAAGCCCCAAGATGTTCTGCCGGCCCAGGATCATCATCAATCCGAGAT	A	G	33521530	33524142	Pgl_GLEAN_10009580	K3YPR0_SETIT	Uncharacterized protein	LOC101756125 SETIT_016252mg
23638316	3	33523286	TGCAGGCTCTCGAGCGTGAGGCAAGCCCCAAGATGTTCTGACGGCCCG	G	A	33521530	33524142	Pgl_GLEAN_10009580	K3YPR0_SETIT	Uncharacterized protein	LOC101756125 SETIT_016252mg
23591336	3	3414762	TGCAGCGCCAAATCCGTGTTTCGAGTCAAACGCAGGTTGCACCATCTCGATCGTTTGTGCTAGTACCGA	G	A	3405162	3425189	Pgl_GLEAN_10002976	K3YPF9_SETIT	Uncharacterized protein	LOC101759513 SETIT_016152mg
23619523	3	34222059	TGCAGGTTGGGATTTGGACGTCGCGTATAAAGATTCGAGAGATCAGGGGGGACACCAACCG	T	A	34221583	34223607	Pgl_GLEAN_10008111	K3YY41_SETIT	Uncharacterized protein	LOC101778566 SETIT_019191mg
18167567	3	34273803	TGCAGGTGGTCCTCCCTCAACATCGGCCTCCCCCAGGGCCACAGCGACATGCCCCCG	G	C	34273321	34276897	Pgl_GLEAN_10008106	K3YUP2_SETIT	Ubiquitin carboxyl-terminal hydrolase (EC 3.4.19.12)	LOC101776652 SETIT_017988mg		intracellular [GO:0005622]; thiol-dependent ubiquitin-specific protease activity [GO:0004843]; ubiquitin-dependent protein catabolic process [GO:0006511]
23633505	3	34629932	TGCAGACACCAGCATTTACCTTCATCTCATCACATGACGAAAGTGTCTGGAACTTGGACGGGGAGATTT	G	A	34628467	34635699	Pgl_GLEAN_10008442	K3YQY0_SETIT	Uncharacterized protein	LOC101782592 SETIT_016674mg		calcium ion binding [GO:0005509]; ceramide kinase activity [GO:0001729]; NAD+ kinase activity [GO:0003951]; cell death [GO:0008219]; ceramide metabolic process [GO:0006672]; regulation of programmed cell death [GO:0043067]
23618750	3	35243292	TGCAGGCACTACCACAAGTCCTCACTGCGGCCTGACAGCAACTCGATTGGCCGCGCCG	T	G	35243056	35245684	Pgl_GLEAN_10012460	K3YQN4_SETIT	Uncharacterized protein	LOC101763706 SETIT_016578mg		DNA binding [GO:0003677]
23616541	3	3583056	TGCAGAGTTGCCGAAGATGAAGTCCACCGTGCCG	G	C	3576829	3583265	Pgl_GLEAN_10023993	K3YZ47_SETIT	Pectinesterase (EC 3.1.1.11)	LOC101755183 SETIT_019555mg		cell wall [GO:0005618]; integral component of membrane [GO:0016021]; aspartyl esterase activity [GO:0045330]; enzyme inhibitor activity [GO:0004857]; pectinesterase activity [GO:0030599]; cell wall modification [GO:0042545]; pectin catabolic process [GO:0045490]
23593421	3	36905795	TGCAGGGCCTCGATGTGGACGTGGCGCGCGGCGGCGGTCGCGGACGCCATGTTGCGGCAGGTTTGCCGA	G	A	36904764	36906542	Pgl_GLEAN_10019832	K3YTF3_SETIT	Uncharacterized protein	LOC101773410 SETIT_017548mg		"transferase activity
23615191	3	3706331	TGCAGCTGTACAATTGAGTAGGAACCTTTCGTTTCCGAAACAACCTTCTTCGAGCCCAAAAGGGAAGGA	G	A	3704987	3708077	Pgl_GLEAN_10024000	K3YPQ6_SETIT	Uncharacterized protein	LOC101769941 SETIT_016248mg		integral component of membrane [GO:0016021]; ATP binding [GO:0005524]; calcium ion binding [GO:0005509]; polysaccharide binding [GO:0030247]; protein kinase activity [GO:0004672]
23615304	3	3706397	TGCAGGTGAAACACTTTTTAGCATTGGATATGTACAGTATCACGTGACTGGTGTATCCGTAGAAGATGG	A	G	3704987	3708077	Pgl_GLEAN_10024000	K3YPQ6_SETIT	Uncharacterized protein	LOC101769941 SETIT_016248mg		integral component of membrane [GO:0016021]; ATP binding [GO:0005524]; calcium ion binding [GO:0005509]; polysaccharide binding [GO:0030247]; protein kinase activity [GO:0004672]
23594246	3	37323975	TGCAGTAGCTGCGAAGTCCACAGATCCAGAATCAACTTCTCAGTGGTTCTGCAAACAACAGTGGTCACA	C	A	37322890	37324914	Pgl_GLEAN_10019836	K3YY64_SETIT	Uncharacterized protein	LOC101772190 SETIT_019214mg		integral component of membrane [GO:0016021]; vacuolar membrane [GO:0005774]; transmembrane transporter activity [GO:0022857]; phosphate ion homeostasis [GO:0055062]
23614866	3	37324914	TGCAGTTGTTATCAGAGCATAGGGTCCATTAACAAACAGGCCACTGGTCATCATCAAGCCAATGTTTGT	G	A	37322890	37324914	Pgl_GLEAN_10019836	K3YY64_SETIT	Uncharacterized protein	LOC101772190 SETIT_019214mg		integral component of membrane [GO:0016021]; vacuolar membrane [GO:0005774]; transmembrane transporter activity [GO:0022857]; phosphate ion homeostasis [GO:0055062]
23592249	3	38041663	TGCAGCTTCTTGGAAGCATCTGAAAGTGACGATGTGTTCGCCTCGACCGCTGCGTTTTGGTCAATTTAA	G	C	38041043	38045923	Pgl_GLEAN_10005021	K3YPY0_SETIT	Uncharacterized protein	LOC101765446 SETIT_016322mg		integral component of membrane [GO:0016021]; ATP binding [GO:0005524]; metalloendopeptidase activity [GO:0004222]; zinc ion binding [GO:0008270]
23630211	3	38819195	TGCAGGATTCGGCGGGATCGGCACAGCTACGCTGCTTCACGAAGTTGCCGTCGACGGCAGCGCTTCCGA	G	T	38818273	38820629	Pgl_GLEAN_10029312	K3YRC4_SETIT	Uncharacterized protein	LOC101754116 SETIT_016818mg		integral component of membrane [GO:0016021]
18164382	3	39353943	TGCAGCTCGGCCGTGCGCGGCGGAGGGGAGGCGGCGGCGGAGCAGAAGGCGTTCCG	G	C	39352321	39353967	Pgl_GLEAN_10029297	K3YZ63_SETIT	Uncharacterized protein	LOC101775998 SETIT_019571mg
23614862	3	41874246	TGCAGTTGTGCACCGCCGCGGCGCTCTCTTTCTTATCGGAGACTCGAGCTCCGCCGCCCTCCTCCCGCA	G	C	41874245	41875126	Pgl_GLEAN_10000270	K3YXT3_SETIT	Uncharacterized protein	LOC101771145 SETIT_019081mg		catalytic activity [GO:0003824]
23633704	3	42577054	TGCAGCAACCAAACATGCTAGAAATACCTAAAGATCATGTTGGAAACATGAATCGTCATGGAAATATCA	G	T	42576619	42578017	Pgl_GLEAN_10016181	K3YTS4_SETIT	Uncharacterized protein	LOC101776936 SETIT_017670mg
23622676	3	4265817	TGCAGCACAGCATCCATACAGGGCTCGACGACTCTGCGTGCCGCATGCAAGCAGGCGGCCGTGACAACT	G	A	4265574	4265882	Pgl_GLEAN_10024027	K3YYL0_SETIT	Uncharacterized protein	LOC101779641 SETIT_019364mg
23598356	3	42976565	TGCAGAATTTGCAACGTCGTCCTCACAGCGCACAACATCCTAATCCG	T	G	42975775	42977262	Pgl_GLEAN_10004577	K3YZR7_SETIT	Uncharacterized protein	LOC101778832 SETIT_019777mg
23636777	3	44263445	TGCAGGTGGTTGTACCACGGCGTCCACTCCTGGACGGTCTTGAGCCCGAGCTTGTTGAGGGTGAGCCTC	T	C	44261540	44268364	Pgl_GLEAN_10022103	K3YSD1_SETIT	Carboxypeptidase (EC 3.4.16.-)	SETIT_017175mg		plant-type cell wall [GO:0009505]; vacuole [GO:0005773]; serine-type carboxypeptidase activity [GO:0004185]
9928532	3	44263772	TGCAGTGCGTCCAGTTGTAGCCGATCCTGGTCACGTTCGCGTGCAGCGCCTCCTGGACGTCGGGCCGAG	C	G	44261540	44268364	Pgl_GLEAN_10022103	K3YSD1_SETIT	Carboxypeptidase (EC 3.4.16.-)	SETIT_017175mg		plant-type cell wall [GO:0009505]; vacuole [GO:0005773]; serine-type carboxypeptidase activity [GO:0004185]
9900707	3	44264972	TGCAGGGCCTGGGTGCTCGTCGATCGGGTACGGCGAAGCGGAGGAGCTGGGGCCTTTCTTGGTGCAGAA	G	A	44261540	44268364	Pgl_GLEAN_10022103	K3YSD1_SETIT	Carboxypeptidase (EC 3.4.16.-)	SETIT_017175mg		plant-type cell wall [GO:0009505]; vacuole [GO:0005773]; serine-type carboxypeptidase activity [GO:0004185]
23590768	3	44300765	TGCAGCCAGCGACACCCGCGCCCTGCACGGGCGCGGCGCCTCTTTTGCCGACACACCCAACCGCTTCGC	C	T	44299684	44301825	Pgl_GLEAN_10022099	K3XEJ9_SETIT	Uncharacterized protein	LOC101770191 SETIT_000316mg		zinc ion binding [GO:0008270]
9910240	3	45586711	TGCAGCCTCTTGAGCTGGAACAGGGGAGCCG	C	A	45584657	45587812	Pgl_GLEAN_10028875	K3YPI5_SETIT	Uncharacterized protein	LOC101753845 SETIT_016177mg		integral component of membrane [GO:0016021]; ATP binding [GO:0005524]; protein serine/threonine kinase activity [GO:0004674]
23623826	3	45847147	TGCAGGACAGCAAACATATTTGTTGATGAATTGTTGTAAAGAACAGCAGTCGTCGCAGCAAAGAGCTGA	C	T	45844273	45847697	Pgl_GLEAN_10028882	K3YVB3_SETIT	Cytokinin riboside 5'-monophosphate phosphoribohydrolase (EC 3.2.2.n1)	LOC101784077 SETIT_018209mg	FUNCTION: Cytokinin-activating enzyme working in the direct activation pathway. Phosphoribohydrolase that converts inactive cytokinin nucleotides to the biologically active free-base forms. {ECO:0000256|RuleBase:RU363015}.	hydrolase activity [GO:0016787]; cytokinin biosynthetic process [GO:0009691]
8166335	3	45872775	TGCAGCAAGGATTCTGGGGCGCTCCCAGGCCCCCCAGACGTTCAAGGCGACGGAAGGAAACTACCCGAG	A	G	45870230	45873979	Pgl_GLEAN_10028883	K4A1V8_SETIT	Uncharacterized protein	LOC101759680 SETIT_032854mg		"hydrolase activity
23612702	3	45873580	TGCAGCTGTGGAGCTAGGGAGGAGAGGGAGACGGCGGCGGTTGCGGGATCAGGTGTGGTATCCGTGAAT	A	G	45870230	45873979	Pgl_GLEAN_10028883	K4A1V8_SETIT	Uncharacterized protein	LOC101759680 SETIT_032854mg		"hydrolase activity
23616031	3	47483218	TGCAGAACCCGCAGTACGCCGCGTGGCATGCGGCGACCGCCGCGGCGCCG	G	A	47480896	47489427	Pgl_GLEAN_10027240	K3YTC3_SETIT	Uncharacterized protein	LOC101775723 SETIT_017518mg		RNA binding [GO:0003723]
23601729	3	47872542	TGCAGCTGGGACGACGTGATGGGGTTCTTCTGGTGGATCCTCCCG	G	A	47871992	47872871	Pgl_GLEAN_10027264	K4APM8_SETIT	Uncharacterized protein	SETIT_040876mg
23626368	3	47936594	TGCAGCCCTCCTTTCAGAGCGACTGCATGTTTCCTCAGGCGCTGGGGTGCTTGACACCG	T	C	47934590	47936891	Pgl_GLEAN_10027271	K3YRM8_SETIT	Uncharacterized protein	LOC101766271 SETIT_016922mg		nucleus [GO:0005634]; phosphorelay signal transduction system [GO:0000160]
9964150	3	47985111	TGCAGACGAGCCCCTGTGTTTCGTGGCCGCCCATTCAGAGTGCGGTTCATGCAGAGGCAGCGCCGAGGT	A	T	47982480	47985431	Pgl_GLEAN_10027275	K3YRU2_SETIT	Serine/threonine-protein phosphatase 2A 55 kDa regulatory subunit B	SETIT_016986mg		protein phosphatase type 2A complex [GO:0000159]; protein phosphatase regulator activity [GO:0019888]
23643916	3	47985809	TGCAGCCTGCTGGCCTACGGCAGCTCGAGCGGCCTCGTCCG	G	C	47985573	47993898	Pgl_GLEAN_10027276	K3YZG7_SETIT	Uncharacterized protein	LOC101763556 SETIT_019675mg		ATP binding [GO:0005524]; nucleic acid binding [GO:0003676]
9992904	3	47986419	TGCAGCTGTCAGAGTTGTACACCGAGGATTACATTTTCGACCG	C	A	47985573	47993898	Pgl_GLEAN_10027276	K3YZG7_SETIT	Uncharacterized protein	LOC101763556 SETIT_019675mg		ATP binding [GO:0005524]; nucleic acid binding [GO:0003676]
23622113	3	47995763	TGCAGAATTCAAGCGATCGGGGTGAGCAATAATCCAGGTGATCGGTGGCGGGGAAAAAAATCAGAGCGA	A	G	47995002	47996482	Pgl_GLEAN_10027277	K3YTI1_SETIT	Uncharacterized protein	LOC101763150 SETIT_017576mg		"hydrolase activity
23595769	3	51754377	TGCAGCTGCTAGGGTTTCCCCCTCGCGGAGCGAGTGTCCCAGGGGGTCGGGAAGGGAGTAGGCGGCGCC	G	C	51752625	51759823	Pgl_GLEAN_10025856	K3YQ41_SETIT	Uncharacterized protein	LOC101784615 SETIT_016383mg
9973111	3	51754443	TGCAGATCTCGCGCGGGCGCGCTCGATCCG	C	A	51752625	51759823	Pgl_GLEAN_10025856	K3YQ41_SETIT	Uncharacterized protein	LOC101784615 SETIT_016383mg
23605384	3	51847632	TGCAGGGAAGCAGGGGAAGCCGCGTGAGCGCGGGCGGGGCGACGGGAACCG	C	T	51845697	51848702	Pgl_GLEAN_10025854	K3YYA2_SETIT	Nuclear cap-binding protein subunit 2 (20 kDa nuclear cap-binding protein)	LOC101783000 SETIT_019252mg		"nuclear cap binding complex [GO:0005846]; nucleus [GO:0005634]; RNA cap binding [GO:0000339]; mRNA cis splicing
23640789	3	51847755	TGCAGGCATCGACCACGGTGTACATCGGGAACATGTCCTTCTACACCACGGAGGAGCAGGCCTACGAGC	A	G	51845697	51848702	Pgl_GLEAN_10025854	K3YYA2_SETIT	Nuclear cap-binding protein subunit 2 (20 kDa nuclear cap-binding protein)	LOC101783000 SETIT_019252mg		"nuclear cap binding complex [GO:0005846]; nucleus [GO:0005634]; RNA cap binding [GO:0000339]; mRNA cis splicing
23613585	3	52091588	TGCAGGGATGGCGCCACGCAGTAATTTGTCGAGGAGACGATGCGGACGCTGCGACGGCGAACCG	G	C	52090432	52093274	Pgl_GLEAN_10025843	K3YQL2_SETIT	Uncharacterized protein	LOC101778691 SETIT_016553mg		polar nucleus fusion [GO:0010197]
23618741	3	52091702	TGCAGGCACGAACGGCGAACCCCACGCGCACCTGGGCGTCTTCCGCGCCG	C	A	52090432	52093274	Pgl_GLEAN_10025843	K3YQL2_SETIT	Uncharacterized protein	LOC101778691 SETIT_016553mg		polar nucleus fusion [GO:0010197]
9993735	3	5215937	TGCAGGTGAGGGCCGAGCTCTCCACGCCCTCCGCCGCCG	T	A	5215519	5216178	Pgl_GLEAN_10005606	K3YAR2_SETIT	Uncharacterized protein	LOC101770096 SETIT_011304mg
23632127	3	5215973	TGCAGCTGCTGGTTGGTTGGGGCCTCGAGGAGCAGCGTTGCCG	C	T	5215519	5216178	Pgl_GLEAN_10005606	K3YAR2_SETIT	Uncharacterized protein	LOC101770096 SETIT_011304mg
23614408	3	52232560	TGCAGTCTTGCAAGTCGGCAGTCGGCGCTCAACACCGACGTGACGACGGCAACGTGCCAACTTGTCCCG	A	G	52231062	52236424	Pgl_GLEAN_10025834	K3YSC0_SETIT	Uncharacterized protein	LOC101773825 SETIT_017164mg		nucleus [GO:0005634]; RNA binding [GO:0003723]; RNA processing [GO:0006396]
23633371	3	52328602	TGCAGCAACCCAACCCATTGCAATTTCCAGCCACAGAAACCGACTTGTTACCCAAGGTCGCCGTGCCGC	A	G	52326190	52329716	Pgl_GLEAN_10025832	K3YYL4_SETIT	Uncharacterized protein	LOC101753724 SETIT_019368mg		integral component of membrane [GO:0016021]; ATP binding [GO:0005524]; calcium ion binding [GO:0005509]; polysaccharide binding [GO:0030247]; protein kinase activity [GO:0004672]
23625098	3	52405162	TGCAGCACCCTCCCATGCGCGTCGAATTGCTAAGCAAAACAAAAGCCCACGCGCAAGCAACATTCAGCG	C	G	52401372	52414570	Pgl_GLEAN_10025830	K3YT19_SETIT	Uncharacterized protein	LOC101773000 SETIT_017414mg		cell division [GO:0051301]; regulation of division septum assembly [GO:0032955]
23643701	3	53038701	TGCAGGTCCCGTTGGTTGATGCTCTCGACGGGCAGCACCGTCCTCTCCATCTCCAGCAGCTGCCGAGAT	G	C	53037962	53039814	Pgl_GLEAN_10014019	K3YWP7_SETIT	Uncharacterized protein	LOC101758152 SETIT_018693mg
23642586	3	53093033	TGCAGACCGTCGTACAGCGCGGCATCGCCATGGAAGGCGCCACCGACGCCTTGATCCAGCTGATCAAGG	A	G	53091933	53093159	Pgl_GLEAN_10014017	K3YZG8_SETIT	Uncharacterized protein	LOC101782612 SETIT_019676mg		"hydrolase activity
23625127	3	5319596	TGCAGCCGCTCGAGCGGCGGACAGAGCGGCGGGAAAGATCTGGGACAAGCAGCGGCGAAGCCAGCGCCG	G	T	5319279	5320232	Pgl_GLEAN_10000842	K3YXT5_SETIT	Uncharacterized protein	SETIT_019083mg
18135162	3	5319662	TGCAGAAGAAGAAGAGCCGCCTCCACGGGATGCTCGGGCACGCGAAGCTCAGGAACAACCCGTACCCGA	G	A	5319279	5320232	Pgl_GLEAN_10000842	K3YXT5_SETIT	Uncharacterized protein	SETIT_019083mg
23640298	3	5347418	TGCAGTTGCTCCTCCTTCAACTGGCGTGGTCTACCCTCTACCG	T	G	5341687	5356882	Pgl_GLEAN_10000839	K3YPB4_SETIT	Uncharacterized protein	LOC101765055 SETIT_016106mg		serine-type endopeptidase activity [GO:0004252]; tripeptidyl-peptidase activity [GO:0008240]
23639597	3	54479451	TGCAGCACTACGCCACCCAAGTCGAGCTCTTCTTCTTACCCTTCCCCTCGATTCCTCCACCG	T	G	54478100	54486980	Pgl_GLEAN_10025642	K3YPQ3_SETIT	Uncharacterized protein	LOC101781250 SETIT_016245mg		"nucleus [GO:0005634]; DNA binding [GO:0003677]; regulation of transcription
23624342	3	5475342	TGCAGGGTGTGCGAGAACTGCGGCAAGGAGTTCACGTCGTGGAAGACGTTGCTCGATCACGGCCGAGAT	G	A	5474661	5476367	Pgl_GLEAN_10003119	K3Z038_SETIT	Uncharacterized protein	LOC101782881 SETIT_019899mg		nucleic acid binding [GO:0003676]
23639569	3	54913542	TGCAGTTGCAGCAGTAGCAATCTCCCTGACCAATTGCAAACTCGACGGAGATAACGCTCGAAAGCTACA	C	T	54911653	54914103	Pgl_GLEAN_10025661	K3YUP8_SETIT	Uncharacterized protein	LOC101775030 SETIT_017976mg
9973101	3	55402231	TGCAGATCGTGTGCTTCGAGATCCGCGCCGACAAGAACGAGAAGGTGTTCCTGGCCG	G	A	55399897	55403248	Pgl_GLEAN_10031750	K4A875_SETIT	Uncharacterized protein	SETIT_035081mg		nutrient reservoir activity [GO:0045735]
18126977	3	55402285	TGCAGGTTGCTGCCCCGGGACGCCACCTCCACGACCG	C	G	55399897	55403248	Pgl_GLEAN_10031750	K4A875_SETIT	Uncharacterized protein	SETIT_035081mg		nutrient reservoir activity [GO:0045735]
23642996	3	5626492	TGCAGCGGTTCGCGTTGGAGGTGGCGCCG	G	C	5626059	5627736	Pgl_GLEAN_10000358	K3YRL1_SETIT	Uncharacterized protein	LOC101757340 SETIT_016905mg		"heme binding [GO:0020037]; iron ion binding [GO:0005506]; monooxygenase activity [GO:0004497]; oxidoreductase activity
23634340	3	5626518	TGCAGGATCAGCGCCAGCGTGATCTTCGCCTCCATGATCGCGAAGTCCTGCCCGATGCACGACCGCGGG	G	C	5626059	5627736	Pgl_GLEAN_10000358	K3YRL1_SETIT	Uncharacterized protein	LOC101757340 SETIT_016905mg		"heme binding [GO:0020037]; iron ion binding [GO:0005506]; monooxygenase activity [GO:0004497]; oxidoreductase activity
23610708	3	56463337	TGCAGAGTCTGCGATGCACGTATAGATTACGAGGTGTATTCTTGAATGAAATCTGTAAATTGTTTTGGG	T	C	56461867	56465217	Pgl_GLEAN_10031763	K3YTR1_SETIT	Uncharacterized protein	LOC101768303 SETIT_017658mg		ATP binding [GO:0005524]; protein serine/threonine kinase activity [GO:0004674]
23626821	3	56565126	TGCAGCTCGACAAGCGATAATGCACACAGATCACACAAATTACCCG	A	T	56563837	56565278	Pgl_GLEAN_10031767	K3Z0A3_SETIT	Uncharacterized protein	LOC101766821 SETIT_019964mg
23612585	3	56669615	TGCAGCTGCATCGCCAGACCACTTTTCTCCTGCGCCTGCCAAACCCCGTAGTCCTGTATATGTGCTTCT	A	G	56669241	56669759	Pgl_GLEAN_10031774	K3Z0M8_SETIT	Uncharacterized protein	LOC101764776 SETIT_020094mg
9988940	3	56686020	TGCAGCGGCGAGAGAAACACCGTCTCTTGGAATGGCATGATGTCGGCGTACGTCAAGAACGACCGAGAT	T	C	56686011	56688391	Pgl_GLEAN_10031777	K3YWQ6_SETIT	Uncharacterized protein	LOC101777529 SETIT_018702mg		integral component of membrane [GO:0016021]
23639052	3	57783621	TGCAGCCGCGATATGTACTTGTCATACACCTTCGCGGCGCGCTCCAGGTCGCCCAGCTCCGTGTAGCAG	C	A	57781532	57784412	Pgl_GLEAN_10024441	K3YTY3_SETIT	Uncharacterized protein	SETIT_017729mg		integral component of membrane [GO:0016021]
23640253	3	58693045	TGCAGTATGTTTTGGCGTGTATGGGCTTTCTGTTGGTGTGTCAGATTGTACCG	A	T	58692347	58693840	Pgl_GLEAN_10012691	K3YS15_SETIT	Uncharacterized protein	LOC101782861 SETIT_017059mg
23591197	3	58700392	TGCAGCCTTTGTGTGTATAAATTATTTCACACCCGCTGTCGCGCAGTGGCTTTTTGCAAAGTTTCACTG	T	G	58698678	58710874	Pgl_GLEAN_10012689	K3YXP8_SETIT	Uncharacterized protein	LOC101780975 SETIT_019044mg		2-succinyl-5-enolpyruvyl-6-hydroxy-3-cyclohexene-1-carboxylic-acid synthase activity [GO:0070204]; thiamine pyrophosphate binding [GO:0030976]; menaquinone biosynthetic process [GO:0009234]; photosystem I stabilization [GO:0042550]; phylloquinone biosynthetic process [GO:0042372]
23603229	3	58756018	TGCAGGGGTGCGTGCGTGTCGTATATAATGCATGCGTCCG	T	G	58755203	58763777	Pgl_GLEAN_10012684	K3YPM8_SETIT	Uncharacterized protein	LOC101779379 SETIT_016220mg		endoplasmic reticulum membrane [GO:0005789]; integral component of membrane [GO:0016021]; mannose-ethanolamine phosphotransferase activity [GO:0051377]; GPI anchor biosynthetic process [GO:0006506]
23595717	3	58923286	TGCAGCTAGCTGCTGTACGTAGAGCTTTCTGTGTGGCCTGTGCCTAGTGCAGGGTCGCTGCTGCAAGGC	T	G	58921259	58924355	Pgl_GLEAN_10024427	K3YQY5_SETIT	Uncharacterized protein	LOC101778563 SETIT_016679mg		integral component of membrane [GO:0016021]; transmembrane transporter activity [GO:0022857]
23616291	3	5903625	TGCAGACTTCATGATTTCCATGTTTTTTCCACTTCTTGTCGTGCAGATGATCCG	A	T	5901547	5904238	Pgl_GLEAN_10001302	K3YTV2_SETIT	Uncharacterized protein	LOC101778567 SETIT_017698mg		tocopherol O-methyltransferase activity [GO:0050342]; vitamin E biosynthetic process [GO:0010189]
23592340	3	59397167	TGCAGGAAACATATTTAGGGGCAAGAGGGCCCAACATCCAACGAAACCAAGAGCCTAAGATCATATATA	A	G	59396815	59403064	Pgl_GLEAN_10024410	K3Z001_SETIT	Uncharacterized protein	LOC101774359 SETIT_019862mg		nucleus [GO:0005634]; DNA binding transcription factor activity [GO:0003700]
23644880	3	59768359	TGCAGCAGCACGTTATGCATCTGGGAGAAGAGGTTGAGCGCCGCGAGGCAGCCGTTGGCATCGTAGGCC	C	T	59765874	59775651	Pgl_GLEAN_10024393	K3YZG6_SETIT	Uncharacterized protein	LOC101769918 SETIT_019674mg		"hydrolase activity
9911837	3	59768739	TGCAGCGGTTCAAGGACCTCATGAGCGCCACCACCCG	C	A	59765874	59775651	Pgl_GLEAN_10024393	K3YZG6_SETIT	Uncharacterized protein	LOC101769918 SETIT_019674mg		"hydrolase activity
23643350	3	59768773	TGCAGCTGGACGGCCAGGGAGCTGTTGGTGTGGGGGACGGAGACCCCTCTCGTCGCGAGCGCCGCCGCG	C	A	59765874	59775651	Pgl_GLEAN_10024393	K3YZG6_SETIT	Uncharacterized protein	LOC101769918 SETIT_019674mg		"hydrolase activity
23589195	3	60218620	TGCAGAGCGAGAGCACGCACATGCACAACCCCTTTCCCTAAAATCCCCTAGGCCACGCGCCACCGAGAT	G	A	60217052	60221835	Pgl_GLEAN_10011301	K3YSM7_SETIT	Uncharacterized protein	LOC101772733 SETIT_017272mg		RNA binding [GO:0003723]
9989804	3	605155	TGCAGTCGTCGGCGCTGGAGCGGAGCTCGGCGGAGGTGTTCCACTGCTCGAGGGGCACGTGGGAGATCC	G	A	604455	605629	Pgl_GLEAN_10031077	K3YT63_SETIT	Uncharacterized protein	LOC101773006 SETIT_017458mg
8170987	3	60784693	TGCAGGGTGAGGAGCGTGAGGTAGAGCGCCACCTTACGCCG	T	A	60782468	60785977	Pgl_GLEAN_10005601	K3YU36_SETIT	Uncharacterized protein	LOC101758968 SETIT_017782mg		endoplasmic reticulum [GO:0005783]; Golgi membrane [GO:0000139]; integral component of membrane [GO:0016021]; UDP-N-acetylgalactosamine transmembrane transporter activity [GO:0005463]; negative regulation of cytokinin dehydrogenase activity [GO:1903857]; negative regulation of ER-associated ubiquitin-dependent protein catabolic process [GO:1903070]; pollen exine formation [GO:0010584]; regulation…
18135900	3	61882021	TGCAGCCATTCCGGCTTCAACGTGGGTGTGTCCTGCTCCATGGCAGCAGGCACCACTCACCGTCCACCC	G	A	61879855	61883902	Pgl_GLEAN_10014062	K3YQF5_SETIT	Uncharacterized protein	LOC101775027 SETIT_016498mg
23642558	3	64756365	TGCAGTCGAATTACCCCACCCTTGCAAGGCTCCATGCAGAGTACATGGCACACCCTGCATTCCAAGCTG	T	C	64754024	64757107	Pgl_GLEAN_10007443	K3YVI4_SETIT	Uncharacterized protein	LOC101786228 SETIT_018280mg		cytoplasm [GO:0005737]; catalytic activity [GO:0003824]; aromatic amino acid family metabolic process [GO:0009072]
23588408	3	65052804	TGCAGGGTACATGGCCGTGCAGCAGCAGCAGCAGGCACCGCACGGCTACCAGGCCGCACCATCCGAGAT	C	T	65048138	65057881	Pgl_GLEAN_10011618	K3YT17_SETIT	Uncharacterized protein	LOC101761265 SETIT_017412mg		integral component of membrane [GO:0016021]; FAD binding [GO:0071949]
23610566	3	65270432	TGCAGAGCCCGTTGGCTCTCACTGTAATGTGGGGCCAGTAGGTGCAGCAAGAGATGGAGCCCCGATGTC	C	G	65268425	65271144	Pgl_GLEAN_10011606	K3YTF6_SETIT	Uncharacterized protein	LOC101763552 SETIT_017551mg		integral component of membrane [GO:0016021]
23594574	3	65270478	TGCAGTGAAGCCGACGGGCTCTGCGGCGTGACCATAGCCGCGCGCTTTTCTCGTTATCCAACGCCGTGG	G	C	65268425	65271144	Pgl_GLEAN_10011606	K3YTF6_SETIT	Uncharacterized protein	LOC101763552 SETIT_017551mg		integral component of membrane [GO:0016021]
23612007	3	67780828	TGCAGCGAGCCTCTGCTGCCTGGGCGCAACGAGCGATCGGCCAGCGGTGGCCTTGTTGGTCAGTGGTGG	C	A	67779807	67781507	Pgl_GLEAN_10015599	K3Z082_SETIT	Uncharacterized protein	LOC101776272 SETIT_019943mg
23610382	3	69612025	TGCAGACGCGTTGCTATCAGTAACCGCTATGAAAGTTACGCTTTGGAAATTGACCCCTGCACAGCTCCA	A	T	69610949	69614131	Pgl_GLEAN_10016028	K3YRA4_SETIT	Uncharacterized protein	LOC101754371 SETIT_016798mg		glycopeptide alpha-N-acetylgalactosaminidase activity [GO:0033926]; sucrose alpha-glucosidase activity [GO:0004575]; lateral root formation [GO:0010311]; pollen development [GO:0009555]; primary root development [GO:0080022]; regulation of timing of transition from vegetative to reproductive phase [GO:0048510]; sucrose catabolic process [GO:0005987]
9904651	3	69612091	TGCAGAATTTCACAACATGCATGCATGTTACCG	T	C	69610949	69614131	Pgl_GLEAN_10016028	K3YRA4_SETIT	Uncharacterized protein	LOC101754371 SETIT_016798mg		glycopeptide alpha-N-acetylgalactosaminidase activity [GO:0033926]; sucrose alpha-glucosidase activity [GO:0004575]; lateral root formation [GO:0010311]; pollen development [GO:0009555]; primary root development [GO:0080022]; regulation of timing of transition from vegetative to reproductive phase [GO:0048510]; sucrose catabolic process [GO:0005987]
23634298	3	71736173	TGCAGGAATCGAAGCCGTGCATGAAGATGATCTTGTGCTTGGCCTGGTCCTTGGGCACGCCG	G	A	71732539	71739821	Pgl_GLEAN_10028855	K3YTG6_SETIT	Uncharacterized protein	LOC101778974 SETIT_017561mg
23592137	3	729221	TGCAGCTGGTAGCTCAGGTGCAGGTCCTCGCCCGTCATGAAGGTGAAGGGCGTCTCGATGAAGAGCGTC	C	A	728157	731022	Pgl_GLEAN_10031085	K3YPR3_SETIT	Uncharacterized protein	LOC101776528 SETIT_016255mg		integral component of membrane [GO:0016021]
9989061	3	73022995	TGCAGCTCTGGGTGAACAAGCTGTCATCCCTTCGAGTGATCTGAGGACCCAGGGGTGGGCAGCGCGGCG	T	C	73020441	73023923	Pgl_GLEAN_10011588	K3YU63_SETIT	Uncharacterized protein	LOC101758412 SETIT_017809mg
9920597	3	733089	TGCAGTTCATCCGCCGCCGGGATTAATCGACGCCCTGTCCG	C	A	733059	736199	Pgl_GLEAN_10031086	K3YSS2_SETIT	Uncharacterized protein	LOC101775857 SETIT_017317mg		DNA binding transcription factor activity [GO:0003700]; sequence-specific DNA binding [GO:0043565]; zinc ion binding [GO:0008270]
23639414	3	74252648	TGCAGGTCGCGGGAGGCGAGCACCCACAGGCCGAAGGGCCCCACGCCGCCCCTGATGTCGGCGCCCTTG	C	T	74249459	74253283	Pgl_GLEAN_10016759	K3YR60_SETIT	Uncharacterized protein	LOC101784073 SETIT_016754mg		"hydrolase activity
23588400	3	74471656	TGCAGCGGAAGGCCAGTTTGGGTTTGGCACCTCATGTTCTCGTGTGGTTTTTGTATGTTTTGGTGAGAA	G	A	74471218	74475010	Pgl_GLEAN_10007468	K3YTG2_SETIT	Uncharacterized protein	LOC101782181 SETIT_017557mg		N-carbamoylputrescine amidase activity [GO:0050126]; polyamine biosynthetic process [GO:0006596]
9972253	3	765739	TGCAGAGGCGATTCAGCTCGGATTGGCTTGGATTGATCTGAGCGAATCCCG	T	A	765512	768587	Pgl_GLEAN_10031087	K3YU59_SETIT	Uncharacterized protein	LOC101774232 SETIT_017805mg		hydrolase activity [GO:0016787]; manganese ion binding [GO:0030145]; RNA binding [GO:0003723]
9913081	3	7800770	TGCAGCTGCGTCGGCTCGCCGTTGCCGCCAAACGAGAATCCACACCCCCTCAGCGCCG	A	G	7797697	7800883	Pgl_GLEAN_10010684	K3YQY8_SETIT	Uncharacterized protein	LOC101762607 SETIT_016682mg		integral component of membrane [GO:0016021]; transmembrane transporter activity [GO:0022857]
23610601	3	7860518	TGCAGAGCTGCCAGACGGTGGTGACGCCTCAGAGCTTGTAGAAGCAGCGGCCGAGCCTCTCTGCAAGAT	G	A	7853439	7866943	Pgl_GLEAN_10010689	K3YP99_SETIT	DNA topoisomerase 2 (EC 5.99.1.3)	LOC101760596 SETIT_016091mg	FUNCTION: Control of topological states of DNA by transient breakage and subsequent rejoining of DNA strands. Topoisomerase II makes double-strand breaks. {ECO:0000256|RuleBase:RU362094}.	ATP binding [GO:0005524]; DNA binding [GO:0003677]; DNA topoisomerase type II (ATP-hydrolyzing) activity [GO:0003918]; DNA topological change [GO:0006265]
18155052	3	8053055	TGCAGGTTGGAGGAAGCCGCGTCGGCGAAGGAGACGTTCTCTGGTTCCG	C	T	8052210	8054000	Pgl_GLEAN_10010694	K3YS56_SETIT	Uncharacterized protein	LOC101757342 SETIT_017100mg		anaphase-promoting complex binding [GO:0010997]; ubiquitin-protein transferase activator activity [GO:0097027]; positive regulation of ubiquitin protein ligase activity [GO:1904668]
9988606	3	8512957	TGCAGCAGCTGCTCCAGCTCCTTGACGAAGTTGATGGCGCCCGCCACGATCGACGCCTGGTCGCCCTGC	T	A	8511925	8513078	Pgl_GLEAN_10008413	K3YTV5_SETIT	Uncharacterized protein	LOC101760738 SETIT_017701mg		protein dimerization activity [GO:0046983]
23635265	3	8541026	TGCAGCAGATAGGGACCCAGCGGCGAGCCATGCGGCTGCGGTCTGGAAGCCG	T	G	8539851	8541029	Pgl_GLEAN_10008414	K3YSD4_SETIT	Uncharacterized protein	LOC101763825 SETIT_017178mg		integral component of membrane [GO:0016021]
23623063	3	8675580	TGCAGCCCTGTCATTCTGTTTGTTTCAACTAGTGTTGAGAACTCCTGTACTGCCAGCAAGAAAGTACAC	T	A	8675364	8681439	Pgl_GLEAN_10008425	K3ZJQ2_SETIT	Proteasome subunit alpha type (EC 3.4.25.1)	LOC101764288 SETIT_026806mg	"FUNCTION: The proteasome is a multicatalytic proteinase complex which is characterized by its ability to cleave peptides with Arg	Phe
9903752	3	88599265	TGCAGTTTACTGGGAGAATGGATCTGAGATCGGCTGCCACTCCTGCCAGAACAAAAACCTGACAGAGAT	T	C	88595993	88599935	Pgl_GLEAN_10036819	K3XW70_SETIT	Uncharacterized protein	LOC101756219 SETIT_006178mg
23634781	3	903470	TGCAGTTTACTTGTATTTCAACTCAAAGTACAGGAGATGGAAGAAGGAGCAAGACAAGCTGGCAAAGAT	G	C	902284	905039	Pgl_GLEAN_10031096	K3YCI9_SETIT	Uncharacterized protein	SETIT_011937mg		integral component of membrane [GO:0016021]; ATP binding [GO:0005524]; protein kinase activity [GO:0004672]
9989829	3	91676783	TGCAGTGATTGTGGCGGATGCAGTGCCATATCACGTCGTCACTCATTTTGGATCCCTCTGCTCGGCCGA	T	C	91673970	91679094	Pgl_GLEAN_10004398	K3YUR2_SETIT	Protein MAK16 homolog	LOC101774758 SETIT_018008mg		nucleolus [GO:0005730]
23589286	3	9400436	TGCAGAGGAGACTCGTCCGTGTACTTCTCCATAACGTTCGCCCCCACCAATGGCGTGAAAGTCACCGCG	G	A	9392268	9402295	Pgl_GLEAN_10031636	K3YQ26_SETIT	Uncharacterized protein	LOC101775854 SETIT_016368mg		serine-type endopeptidase activity [GO:0004252]
23617069	3	94452515	TGCAGCAGCCCCCATGGACGGAGGCGCTTGCTGAATGCTGAGGGCCG	A	T	94448640	94454224	Pgl_GLEAN_10017639	K3YQK9_SETIT	Peptidylprolyl isomerase (EC 5.2.1.8)	LOC101756936 SETIT_016551mg		integral component of membrane [GO:0016021]; peptidyl-prolyl cis-trans isomerase activity [GO:0003755]
23630708	3	9601804	TGCAGTCGAAAGGGAGCGGCTTCACAGCGCCAGTCAAGTTCTCTGGGCAGAAGAGCAAGGTTGTACCGA	G	C	9601318	9604865	Pgl_GLEAN_10031623	K3YQV5_SETIT	Uncharacterized protein	LOC101768713 SETIT_016649mg		DNA binding [GO:0003677]
23619569	3	9721998	TGCAGTACATGTTCCATCGTGCTTGCCGATATGCTAGTTTAATTCGTCCG	G	A	9721143	9723300	Pgl_GLEAN_10031619	K3Z0H2_SETIT	Uncharacterized protein	SETIT_020038mg
23588282	3	97320947	TGCAGCAGCAGCACAGACTAAGCAGATGCCAACAGCAGGTCCACGTGGCGCTGCACGTTATCCCTGAGC	T	C	97318620	97322381	Pgl_GLEAN_10000314	K3XYS0_SETIT	Uncharacterized protein	LOC101786186 SETIT_007078mg
9988554	3	97320948	TGCAGCAGAACAGGCTAAGCAGATGCCAACAGCAGGTCCACGTGGCGCTGCACGTTATCCCTGAGCCGA	A	C	97318620	97322381	Pgl_GLEAN_10000314	K3XYS0_SETIT	Uncharacterized protein	LOC101786186 SETIT_007078mg
23640523	3	9746622	TGCAGAGGCCGAAGTGAACTGAACCTGAGCGGGCGGAAGCGGACAGTGACGGTGACATTCTCCTTGGGC	G	A	9745373	9757068	Pgl_GLEAN_10031617	K3YPK8_SETIT	Uncharacterized protein	LOC101767502 SETIT_016200mg		ATP binding [GO:0005524]; microtubule binding [GO:0008017]; microtubule motor activity [GO:0003777]; microtubule-based movement [GO:0007018]
23630152	3	9769339	TGCAGGAGAAGATCGAGAAGCTCCCTGAAGTTGAGCGGGCGTTTGTTCATATTGATTTTGAGAGCACTC	T	C	9768659	9772109	Pgl_GLEAN_10031615	K3YSX6_SETIT	Uncharacterized protein	LOC101766687 SETIT_017371mg		integral component of membrane [GO:0016021]; cation transmembrane transporter activity [GO:0008324]
23619804	3	9770311	TGCAGTGAAACTTGCTCTCTGGTTTTACTGCAAGAGTTCAGGAAACAGCATTGTCCG	T	C	9768659	9772109	Pgl_GLEAN_10031615	K3YSX6_SETIT	Uncharacterized protein	LOC101766687 SETIT_017371mg		integral component of membrane [GO:0016021]; cation transmembrane transporter activity [GO:0008324]
8171053	3	992186	TGCAGTACATCTTCCTCAAGTGGGCGATGGCGTTCCTCGTCGGCCTCCTCACCG	C	G	991709	994518	Pgl_GLEAN_10031100	K3Z3Z2_SETIT	Chloride channel protein	LOC101771320 SETIT_021178mg		integral component of membrane [GO:0016021]; voltage-gated chloride channel activity [GO:0005247]
9976971	3	99438662	TGCAGGCTGAACTGGGAGTAGTGGAGCCCGAACGCCGAGGGGTCGCCG	G	A	99436708	99443934	Pgl_GLEAN_10007284	K3YPK4_SETIT	Uncharacterized protein	LOC101771260 SETIT_016196mg		"ATP binding [GO:0005524]; hydrolase activity
23613543	4	102757226	TGCAGGGACGCATTTCCGTGAAATGGCCAGGGATTAAATGCGTGGGGGTATTATTGGAAAAACAACAAG	G	A	102756799	102760140	Pgl_GLEAN_10012319	K3YGA3_SETIT	Uncharacterized protein	LOC101780589 SETIT_013271mg
23599996	4	102924684	TGCAGCAGTGGCGGCCGCCTCCAGGACCTGACCCGCCG	G	A	102921669	102926601	Pgl_GLEAN_10035492	K3YFZ3_SETIT	Uncharacterized protein	LOC101778577 SETIT_013161mg		chloroplast [GO:0009507]; zinc ion binding [GO:0008270]; chloroplast RNA modification [GO:1900865]; cotyledon vascular tissue pattern formation [GO:0010588]; leaf vascular tissue pattern formation [GO:0010305]; phloem or xylem histogenesis [GO:0010087]
23596734	4	108055	TGCAGGAATTGGGTATCGTCAACTGCCCAGAGTTAAGACTCCTCAGTCCACTCGGGGACACCAAAGAAG	A	C	104199	109001	Pgl_GLEAN_10011639	K3Z355_SETIT	Uncharacterized protein	SETIT_020973mg		ADP binding [GO:0043531]
23635848	4	10735171	TGCAGGAGGTTATCTCTGTGGAGGATGGCGAGGAGGTCGACCAGGCCCGTGGTAGTCCG	T	G	10734232	10735212	Pgl_GLEAN_10005212	K3Z7Y2_SETIT	Uncharacterized protein	LOC101760383 SETIT_022652mg		SAGA-type complex [GO:0070461]
9973544	4	109677223	TGCAGCACTGCGTCATTACTGAGATCTGGTACGGGTCGCCGTCGTCTCGTCTCCG	G	A	109675388	109679575	Pgl_GLEAN_10007842	K3YGZ8_SETIT	Uncharacterized protein	LOC101759381 SETIT_013516mg
23628941	4	109709000	TGCAGTATTCCTTCAGGACTGAAATTGGAGGATAAATATCTTTGGAGCACAGCTTATCCAAGTGACTTC	G	A	109703446	109710844	Pgl_GLEAN_10007847	K3YIR7_SETIT	Uncharacterized protein	LOC101761539 SETIT_014136mg		chitinase activity [GO:0004568]; carbohydrate metabolic process [GO:0005975]; cell wall macromolecule catabolic process [GO:0016998]; chitin catabolic process [GO:0006032]
23629836	4	109894718	TGCAGCGGGCGCGACACTTCGGGTGGTCCAACACCTACGTGTTCACCAAGGCCATGGGCGAGATGGTCC	A	C	109890814	109898164	Pgl_GLEAN_10007655	K3YH73_SETIT	Fatty acyl-CoA reductase (EC 1.2.1.84)	LOC101775451 SETIT_013591mg	FUNCTION: Catalyzes the reduction of fatty acyl-CoA to fatty alcohols. {ECO:0000256|RuleBase:RU363097}.	alcohol-forming fatty acyl-CoA reductase activity [GO:0102965]; fatty-acyl-CoA reductase (alcohol-forming) activity [GO:0080019]; lipid metabolic process [GO:0006629]
23640456	4	113105451	TGCAGGGACTTCACCTTGAAGTTGGCCGCGAAGGAGAGGAGGTACAGGTTCCAGAGCAAGTTGCCGAGA	C	T	113103937	113108573	Pgl_GLEAN_10001848	K3YH07_SETIT	Uncharacterized protein	LOC101767371 SETIT_013525mg		RNA binding [GO:0003723]
8169623	4	11516609	TGCAGCGAGATGACGGTCTCGAAGGCGCCGACGAGGGCCTTCACCTTGCTCTTCCTCGCCTCGGCGACG	G	T	11516065	11518462	Pgl_GLEAN_10011892	K3Z4E7_SETIT	Uncharacterized protein	LOC101757944 SETIT_021415mg		calmodulin binding [GO:0005516]
23614015	4	11553917	TGCAGGTTCCTCTAGGAGGTACTTGATCCGTCCACGAGCTGGATTATTGGTTCCACAAGCCG	C	T	11551841	11554683	Pgl_GLEAN_10011895	K3Z5C4_SETIT	Uncharacterized protein	LOC101756059 SETIT_021742mg
23588467	4	11742680	TGCAGAAAATCTTGCACAAACGGCCAAATCTGCAAAGAAAGAAGCACACCTTTCCCATGTCCCCGAAGA	G	C	11740402	11743691	Pgl_GLEAN_10011901	K3Z4U0_SETIT	Purple acid phosphatase (EC 3.1.3.2)	LOC101753372 SETIT_021558mg		acid phosphatase activity [GO:0003993]; metal ion binding [GO:0046872]
23618303	4	119817514	TGCAGCTTCCCTACCACTCATCTGGATGGCCCGAGCAACAGGTGTGCTCGTCGCCG	G	C	119817188	119818073	Pgl_GLEAN_10012722	K3ZJN7_SETIT	Uncharacterized protein	LOC101759835 SETIT_026791mg		chloroplast thylakoid membrane [GO:0009535]; integral component of membrane [GO:0016021]; NAD(P)H dehydrogenase complex (plastoquinone) [GO:0010598]
23634773	4	12004489	TGCAGTTGCTCTGTGCTCAACACCTCAAGCTTCCTCTCACTCTTTGCATAGAAGTTCTTGAGGTTACAA	A	G	12004093	12004747	Pgl_GLEAN_10021823	K3ZBC7_SETIT	Uncharacterized protein	LOC101774035 SETIT_023848mg		metal ion binding [GO:0046872]
23601475	4	12004562	TGCAGCTCGAACCGCAGTTGCAACTTCCACCGCAAGACATCTTCAGGAATTAATCCG	A	G	12004093	12004747	Pgl_GLEAN_10021823	K3ZBC7_SETIT	Uncharacterized protein	LOC101774035 SETIT_023848mg		metal ion binding [GO:0046872]
23644130	4	1219938	TGCAGCTGGGTGAAACTCCTCCAGTAAACTCTGGATGAATTCTTTTGGGTTGAAAGGATGCATCACCCG	G	T	1219379	1220587	Pgl_GLEAN_10005351	K3ZMH4_SETIT	Uncharacterized protein	SETIT_027790mg		ADP binding [GO:0043531]
23633635	4	12395472	TGCAGATACTTAAGGTCTCCGATACACTCTGGAAGCTCAGTAACTTCACTACTATTGATGCCCAAAAGT	G	A	12393999	12397480	Pgl_GLEAN_10021808	K3Z400_SETIT	Uncharacterized protein	SETIT_021268mg		ADP binding [GO:0043531]
23589637	4	124915081	TGCAGATCTGCTCAGTGCCTCGCATTGCCTTGGCCTGCTGGGTCCTCGCTCGGGCCCCACCGCCAACCA	T	A	124913435	124918564	Pgl_GLEAN_10035545	K3ZJ93_SETIT	Uncharacterized protein	SETIT_026646mg		CCR4-NOT complex [GO:0030014]
23598975	4	125951119	TGCAGAGTAGCTGCTTCCAATCAATTCTAAGCTACTTCCAAAGAACCG	T	G	125950613	125957135	Pgl_GLEAN_10035511	K3ZK75_SETIT	Uncharacterized protein	LOC101777124 SETIT_026981mg		integral component of membrane [GO:0016021]
23640955	4	1277712	TGCAGCTAAGCGGCTGCAACTTTCTCTTCCCTTCGAGTCCACTGGCACTAAGGACATGTTTTGTCCACC	A	T	1276762	1281373	Pgl_GLEAN_10010497	K3Z357_SETIT	Uncharacterized protein	LOC101765127 SETIT_020975mg		ADP binding [GO:0043531]
23591709	4	128344484	TGCAGCTAGCAATCGCGAGCTCTCTCCCTCTTAAAACCCACCTCTCAAGTCTCCCGTTCCTACAAAGAC	C	T	128341344	128347494	Pgl_GLEAN_10026977	K3ZIP5_SETIT	Uncharacterized protein	LOC101769299 SETIT_026447mg		lipid binding [GO:0008289]
8169110	4	13510045	TGCAGACGGCGGCTCCGCCGTCGAACACCACGTCGACGTCGAGGGACACCTCGAAGACCCG	C	T	13509113	13513226	Pgl_GLEAN_10003991	K3ZDX7_SETIT	Uncharacterized protein	LOC101784433 SETIT_024769mg
23630459	4	13510103	TGCAGGGTCACCGCAGCGGATGGCAAGCTGCGGCCCGTCAAAGTGGAACCTTCAAACCGCTACAACGAC	C	T	13509113	13513226	Pgl_GLEAN_10003991	K3ZDX7_SETIT	Uncharacterized protein	LOC101784433 SETIT_024769mg
23612095	4	137652736	TGCAGCGCGATAATGAGCGCTCATTAACCCTGCGGCGTCATCATCAGCTTTTTGCTTGACGTGGATCTG	A	G	137651421	137653513	Pgl_GLEAN_10015728	K3YGT4_SETIT	Uncharacterized protein	LOC101775187 SETIT_013452mg		ATP binding [GO:0005524]; protein kinase activity [GO:0004672]
23624310	4	13965733	TGCAGGGTACATATCTTACATCGGCTGCCCTCAGCCATGCAAGGGACAATAATTTGCCTGAGGGTCCAA	C	T	13963074	13966538	Pgl_GLEAN_10007727	K3Z6D3_SETIT	Uncharacterized protein	LOC101752680 SETIT_022102mg		integral component of membrane [GO:0016021]
9920501	4	139803909	TGCAGTTAATTCCAGCAAGCCTTGGAATTGCCG	A	G	139802348	139807290	Pgl_GLEAN_10031808	K3YHS5_SETIT	Uncharacterized protein	LOC101768999 SETIT_013794mg		nucleus [GO:0005634]; RNA binding [GO:0003723]; RNA processing [GO:0006396]
23595015	4	139919008	TGCAGTTCAAAACACTTGGACAAGCATCACAGCATCTACCTGCGCGGCTGGTGCCCTTGACTTTACCAA	T	C	139918640	139921551	Pgl_GLEAN_10031814	K3YHM1_SETIT	Methionine aminopeptidase 2 (MAP 2) (MetAP 2) (EC 3.4.11.18) (Peptidase M)	LOC101756403 SETIT_013738mg	"FUNCTION: Cotranslationally removes the N-terminal methionine from nascent proteins. The N-terminal methionine is often cleaved when the second residue in the primary sequence is small and uncharged (Met-Ala-	Cys
23604375	4	139919074	TGCAGTAGCCCAACGTCGGCGGCGACTACTGCACAGCACAGTCGCCGCCG	A	G	139918640	139921551	Pgl_GLEAN_10031814	K3YHM1_SETIT	Methionine aminopeptidase 2 (MAP 2) (MetAP 2) (EC 3.4.11.18) (Peptidase M)	LOC101756403 SETIT_013738mg	"FUNCTION: Cotranslationally removes the N-terminal methionine from nascent proteins. The N-terminal methionine is often cleaved when the second residue in the primary sequence is small and uncharged (Met-Ala-	Cys
23622384	4	139962312	TGCAGAGTGAAGTGTCCGTAGCTAATCCAATTTTTGCGGTTCTCCGTGCAGCCGTTGACCAAACTTAGG	T	G	139961393	139970060	Pgl_GLEAN_10031816	K3YGF0_SETIT	Uncharacterized protein	LOC101757487 SETIT_013318mg
23603483	4	140260506	TGCAGGTGATCGGTTCACAGAGGTGGTGGGGAGCGCCTACTACATGGCCCCG	A	G	140258716	140264353	Pgl_GLEAN_10031825	A0A0Q3PAV3_SETIT	RBR-type E3 ubiquitin transferase (EC 2.3.2.31) (Fragment)	SETIT_0135992mg		metal ion binding [GO:0046872]; ubiquitin-protein transferase activity [GO:0004842]
23640600	4	140260877	TGCAGCAGTTCTCGGCTATGAACAAGTTCAAGAAGAAGGCGCTGGGCGTGGTGGCGCGGAGCCTCCCAG	T	C	140258716	140264353	Pgl_GLEAN_10031825	A0A0Q3PAV3_SETIT	RBR-type E3 ubiquitin transferase (EC 2.3.2.31) (Fragment)	SETIT_0135992mg		metal ion binding [GO:0046872]; ubiquitin-protein transferase activity [GO:0004842]
23624988	4	140312557	TGCAGTTGCTGCTGGTGGAGCTTGAACACCTCCCGCCTGAGCTCCGCCTGGCCCTCCTCCAGCGCCCGT	C	A	140312110	140317486	Pgl_GLEAN_10031827	K3YI89_SETIT	Uncharacterized protein	LOC101785833 SETIT_013958mg		integral component of membrane [GO:0016021]; transmembrane transporter activity [GO:0022857]
23614359	4	140312623	TGCAGTCGTCGGAGCGCCGCGGCGGCGTGCAGCAGTACTGCCAGCATCTCGCCGACTCCTCGCCCCGCC	C	G	140312110	140317486	Pgl_GLEAN_10031827	K3YI89_SETIT	Uncharacterized protein	LOC101785833 SETIT_013958mg		integral component of membrane [GO:0016021]; transmembrane transporter activity [GO:0022857]
23612553	4	140798937	TGCAGCTGATCATCAGCACCATGCATACAAATTTGAAGGTACCACGTGCCGAGATCCTACTTGCGCGAG	T	C	140794829	140799001	Pgl_GLEAN_10034303	K3YG92_SETIT	Beta-galactosidase (EC 3.2.1.23)	LOC101754254 SETIT_013260mg		beta-galactosidase activity [GO:0004565]; carbohydrate binding [GO:0030246]; carbohydrate metabolic process [GO:0005975]
9967807	4	141232730	TGCAGGTCGAAGCGCGCGAGCGCTGGGAAGAAGTCGGACACGTTGGGCGCGCCGAGCATGTCGGTGATC	T	C	141232187	141232744	Pgl_GLEAN_10034289	K3YK56_SETIT	Uncharacterized protein	LOC101783017 SETIT_014625mg
9977185	4	14149114	TGCAGGGCCGAGGCTTTCGGGCACACGCCGACGTGGCACGGCGGCGGTTTCAGCGCCG	C	A	14147226	14151872	Pgl_GLEAN_10000501	K4A799_SETIT	Uncharacterized protein	LOC101786197 SETIT_034755mg		integral component of membrane [GO:0016021]; transmembrane transporter activity [GO:0022857]
23593483	4	141486228	TGCAGGGGACTACTCACCGTAGGTGTAGGCGGTGGGGAACATGGCGCGCTCGGGGACGGTGCTCCGAGA	C	T	141482439	141486963	Pgl_GLEAN_10034282	K3YG09_SETIT	Uncharacterized protein	LOC101780196 SETIT_013177mg		ATP binding [GO:0005524]; microtubule binding [GO:0008017]; microtubule motor activity [GO:0003777]; microtubule-based movement [GO:0007018]
23600726	4	14224123	TGCAGCGACAGGAGCTCGTCAATGATGCTTGTCTTCTCCGCGTCTCGGCCGTTACCG	A	G	14222784	14232729	Pgl_GLEAN_10003449	K3ZDU0_SETIT	Uncharacterized protein	SETIT_024731mg		"heme binding [GO:0020037]; iron ion binding [GO:0005506]; monooxygenase activity [GO:0004497]; oxidoreductase activity
23638860	4	14259231	TGCAGAGTCCAGCGATGACGCGATGTACAATGTTGATGTGGTCACAGCAATGCTGGAGGAGTTCATGCT	T	C	14257489	14260948	Pgl_GLEAN_10003453	K3Z4I6_SETIT	Uncharacterized protein	LOC101769457 SETIT_021454mg
9912932	4	142740566	TGCAGCTGATGCCGTTGTGGTGGCGGTGGGTGTACTGGGCGGACCCG	C	T	142736641	142745907	Pgl_GLEAN_10034245	K3YMG9_SETIT	Uncharacterized protein	LOC101776136 SETIT_015448mg		integral component of membrane [GO:0016021]; ATP binding [GO:0005524]; ATPase activity [GO:0016887]
23638937	4	14340321	TGCAGCAGTCTGGTCGGAGGAAGGAGGAGTTGGGCGTTCGCGTGACGTTGCTGATCCAATGGGGGAGAC	G	A	14339802	14344194	Pgl_GLEAN_10003455	K3Z525_SETIT	Uncharacterized protein	LOC101770523 SETIT_021646mg		integral component of membrane [GO:0016021]; plasma membrane [GO:0005886]; plasmodesma [GO:0009506]; adenine transmembrane transporter activity [GO:0015207]; guanine transmembrane transporter activity [GO:0015208]; solute:cation symporter activity [GO:0015294]; uracil transmembrane transporter activity [GO:0015210]; adenine import across plasma membrane [GO:0098702]; guanine import across plasma …
23633706	4	14494760	TGCAGCAACCATGTCGTGGCCATCGTCGTCGTCTTCCTCGAGACGCGGAGCTGGTGGCCTCCTGCGCGT	G	A	14487119	14495136	Pgl_GLEAN_10026275	K3ZEH0_SETIT	Uncharacterized protein	LOC101756193 SETIT_024965mg		integral component of membrane [GO:0016021]; cellulose synthase (UDP-forming) activity [GO:0016760]; cell wall organization [GO:0071555]; cellulose biosynthetic process [GO:0030244]
23635042	4	146455995	TGCAGAGGACGAGAGCGAGTTCAGCTACATCCCG	A	G	146452086	146462258	Pgl_GLEAN_10019645	K3YJ00_SETIT	Uncharacterized protein	LOC101763308 SETIT_014124mg		carbonate dehydratase activity [GO:0004089]; zinc ion binding [GO:0008270]; one-carbon metabolic process [GO:0006730]
23590248	4	146735826	TGCAGCAGCACGACGACGGGATCGGAGGCGCCCAAGCTAGCGCGCTGTTTGGTACATCGGCCGCGAGGT	T	G	146735581	146737656	Pgl_GLEAN_10000729	K3YIB6_SETIT	Uncharacterized protein	LOC101780193 SETIT_013985mg		"nucleus [GO:0005634]; protein dimerization activity [GO:0046983]; RNA polymerase II regulatory region sequence-specific DNA binding [GO:0000977]; positive regulation of transcription by RNA polymerase II [GO:0045944]; transcription
23615183	4	14783733	TGCAGCTCTTCATTCACAGAATAATGAATATAATCACCGCATCATTTAACAGTGGTGATTTCCCAAACA	A	T	14776353	14785219	Pgl_GLEAN_10026266	K3Z350_SETIT	Uncharacterized protein	LOC101759168 SETIT_020968mg
23614076	4	14784101	TGCAGTAACAATGCACAGTCCCAACGAAAAATACCAGAATTGTGAAAAGGGTAATTTGGGCAACATAAT	A	C	14776353	14785219	Pgl_GLEAN_10026266	K3Z350_SETIT	Uncharacterized protein	LOC101759168 SETIT_020968mg
23640782	4	1484254	TGCAGGATCGCTACCGAGCCGTCATCCATGGGATTGAACGCTGCCCTCAAGTCCATGACCACATCTCCT	C	A	1478585	1488602	Pgl_GLEAN_10010510	K3Z4K2_SETIT	Uncharacterized protein	LOC101759172 SETIT_021470mg
23627557	4	148394938	TGCAGGTAGTAGCTGAGGTGCCTACATCGTCTATCACTGTTGGTGCATGTGTTCCTGCCCG	T	C	148392591	148395432	Pgl_GLEAN_10023679	K3YJL6_SETIT	Uncharacterized protein	LOC101786640 SETIT_014435mg
9974362	4	148725775	TGCAGCCGCTCGTCGGGATCGCCGTCGAGCACGATGGGCCCG	C	T	148723755	148726290	Pgl_GLEAN_10023693	K3YII3_SETIT	Ubiquitin carboxyl-terminal hydrolase (EC 3.4.19.12)	LOC101755326 SETIT_014052mg		intracellular [GO:0005622]; thiol-dependent ubiquitin-specific protease activity [GO:0004843]; protein deubiquitination [GO:0016579]; ubiquitin-dependent protein catabolic process [GO:0006511]
9898299	4	148725814	TGCAGCTGCTGCACCTTGTCCCTGAGCACGGACAGGTTGTAGAGCAGCGCGTGGCAGTGCGCGTCGGCC	G	T	148723755	148726290	Pgl_GLEAN_10023693	K3YII3_SETIT	Ubiquitin carboxyl-terminal hydrolase (EC 3.4.19.12)	LOC101755326 SETIT_014052mg		intracellular [GO:0005622]; thiol-dependent ubiquitin-specific protease activity [GO:0004843]; protein deubiquitination [GO:0016579]; ubiquitin-dependent protein catabolic process [GO:0006511]
23597100	4	14957341	TGCAGCAGAAACTTTCTAGAGAGAGAAAGTGGAGGCGTGCGGCTTTGAGACTCGTGCAGCTTTCATGCA	G	A	14946705	14957428	Pgl_GLEAN_10026254	K3Z8G1_SETIT	Uncharacterized protein	LOC101764704 SETIT_022831mg		DNA binding [GO:0003677]
23601446	4	158313613	TGCAGCTCCGCCCAAGGCAGCCTTTGAATTGACCGTGCAGAAGGCCG	G	A	158312383	158313874	Pgl_GLEAN_10012619	K3YMI4_SETIT	Uncharacterized protein	LOC101765327 SETIT_015463mg
23615392	4	162832391	TGCAGTTTGCATCACCTCCGCACTGCAATCCCATCCTCTGCTTATTTTTTTCACAATCCGCCG	G	A	162830708	162834987	Pgl_GLEAN_10008211	K3YGD5_SETIT	Uncharacterized protein	LOC101782741 SETIT_013295mg		catalytic activity [GO:0003824]
9991672	4	1631258	TGCAGATAATATTCGACAACATCATGAATCGAGAAATACCTTGGCCTCATGTACCG	T	A	1629590	1634019	Pgl_GLEAN_10010514	K3ZEV2_SETIT	Uncharacterized protein	LOC101759575 SETIT_025100mg		ATP binding [GO:0005524]; protein serine/threonine kinase activity [GO:0004674]; unidimensional cell growth [GO:0009826]
23637063	4	1631936	TGCAGCTGACCGATTTCGGGCTATCAAAAGTTGGCCTGATCAACAGCACGGACGACCTGTCAGGACCAG	G	A	1629590	1634019	Pgl_GLEAN_10010514	K3ZEV2_SETIT	Uncharacterized protein	LOC101759575 SETIT_025100mg		ATP binding [GO:0005524]; protein serine/threonine kinase activity [GO:0004674]; unidimensional cell growth [GO:0009826]
9989632	4	1632372	TGCAGGTGAAGGAGTAGAAGAACCTGACGACGAAGGGGTTCCTTGCGGAGATGAGGATGTCGCGCTCCG	T	C	1629590	1634019	Pgl_GLEAN_10010514	K3ZEV2_SETIT	Uncharacterized protein	LOC101759575 SETIT_025100mg		ATP binding [GO:0005524]; protein serine/threonine kinase activity [GO:0004674]; unidimensional cell growth [GO:0009826]
23622807	4	1633958	TGCAGCAGCCGTGTGCAGCGCGTGAGGATGAAGAGGATCCTCGTGTGAGCCTGCTTGGGGAACCCGAGA	G	A	1629590	1634019	Pgl_GLEAN_10010514	K3ZEV2_SETIT	Uncharacterized protein	LOC101759575 SETIT_025100mg		ATP binding [GO:0005524]; protein serine/threonine kinase activity [GO:0004674]; unidimensional cell growth [GO:0009826]
23638086	4	16373717	TGCAGCGTGGCGGTGGCGGAGGACGACGACCCCGCGCCACCGAGCGAGTGCCGCGGCGCCG	C	G	16373409	16376809	Pgl_GLEAN_10026301	K3Z393_SETIT	Uncharacterized protein	LOC101778906 SETIT_021011mg		Golgi apparatus [GO:0005794]; integral component of membrane [GO:0016021]; cellulose synthase (UDP-forming) activity [GO:0016760]; mannan synthase activity [GO:0051753]; cell plate assembly [GO:0000919]; cell wall organization [GO:0071555]; cellulose biosynthetic process [GO:0030244]; plant-type cell wall organization or biogenesis [GO:0071669]; response to salt stress [GO:0009651]; response to w…
23635609	4	16373726	TGCAGCGTGGCGGACGTCGACGACGACCCCGCGCCACCGAGCGAGTGACGCGGCGCCG	A	C	16373409	16376809	Pgl_GLEAN_10026301	K3Z393_SETIT	Uncharacterized protein	LOC101778906 SETIT_021011mg		Golgi apparatus [GO:0005794]; integral component of membrane [GO:0016021]; cellulose synthase (UDP-forming) activity [GO:0016760]; mannan synthase activity [GO:0051753]; cell plate assembly [GO:0000919]; cell wall organization [GO:0071555]; cellulose biosynthetic process [GO:0030244]; plant-type cell wall organization or biogenesis [GO:0071669]; response to salt stress [GO:0009651]; response to w…
23614704	4	167069041	TGCAGTGTGTGATTTTAGGAGAAGCTAGCAGGAGAGAGGAACACAGAGAAAGGGGATCATACGCTGGTC	A	C	167063987	167073398	Pgl_GLEAN_10009551	K3XXL6_SETIT	Uncharacterized protein	LOC101754076 SETIT_006674mg		"integral component of membrane [GO:0016021]; hydrolase activity
18142382	4	168841899	TGCAGCTGCCCACCCTGGGAGCTCCTGCGCCGCCACGGGCACGAAGGCAGCGACCAGGCCTTCTTCTTC	A	G	168838646	168844756	Pgl_GLEAN_10002635	K3ZH39_SETIT	Uncharacterized protein	LOC101778212 SETIT_025891mg		cytosol [GO:0005829]; nuclear speck [GO:0016607]; ATP binding [GO:0005524]; RNA binding [GO:0003723]; RNA helicase activity [GO:0003724]; mRNA processing [GO:0006397]; negative regulation of posttranscriptional gene silencing [GO:0060149]; RNA catabolic process [GO:0006401]; specification of floral organ identity [GO:0010093]
9989558	4	168841965	TGCAGGGGTCGTCGTCGATGATGGCGTGCGCCTTGGGGTTCGGGAACCCGATGGCGCGCGGGAGCAGGT	T	C	168838646	168844756	Pgl_GLEAN_10002635	K3ZH39_SETIT	Uncharacterized protein	LOC101778212 SETIT_025891mg		cytosol [GO:0005829]; nuclear speck [GO:0016607]; ATP binding [GO:0005524]; RNA binding [GO:0003723]; RNA helicase activity [GO:0003724]; mRNA processing [GO:0006397]; negative regulation of posttranscriptional gene silencing [GO:0060149]; RNA catabolic process [GO:0006401]; specification of floral organ identity [GO:0010093]
23625577	4	170953197	TGCAGAAGGGTTTTGTTCCATTCAAAGGCTTGTCGTACGTGTTGTCCATGAGCGTCCTCCG	A	T	170951324	170954701	Pgl_GLEAN_10002379	K3YFY6_SETIT	Uncharacterized protein	LOC101759379 SETIT_013154mg
18167042	4	170992924	TGCAGAGGCTTTAATCCCGAAGCGATATGCCATTCTTTCCAGCAGATCCTTCCTATCCG	C	T	170988666	170994929	Pgl_GLEAN_10002380	K3YGN1_SETIT	Uncharacterized protein	LOC101760456 SETIT_013399mg		RNA binding [GO:0003723]; tRNA (cytosine-5-)-methyltransferase activity [GO:0016428]
23591412	4	17125990	TGCAGCGCGTAGAAGCTGTGCTCGCTCTCGTCCACCCCCGCCACCATCGTCATCTTCCCCGCCGCAGCG	A	G	17125284	17126218	Pgl_GLEAN_10026281	K3ZA86_SETIT	Uncharacterized protein	LOC101782520 SETIT_023394mg		response to stress [GO:0006950]
9988902	4	17125995	TGCAGCGCGTAGAAGCTGTGCTCGCTATCGTCCACCCCCGCCACCATCGTCATCTTCCCCGCCG	C	G	17125284	17126218	Pgl_GLEAN_10026281	K3ZA86_SETIT	Uncharacterized protein	LOC101782520 SETIT_023394mg		response to stress [GO:0006950]
9978615	4	17126056	TGCAGTGGGCGCTCCAGCACTTCTTCCCGCCCG	G	T	17125284	17126218	Pgl_GLEAN_10026281	K3ZA86_SETIT	Uncharacterized protein	LOC101782520 SETIT_023394mg		response to stress [GO:0006950]
8170559	4	17175601	TGCAGCGTCCACTCGAGAGCGTAGTAGCTGTGGTCGCTGTCGTCGATCCCCACCACCATCACCG	G	C	17174899	17175618	Pgl_GLEAN_10026279	K3ZCR8_SETIT	Uncharacterized protein	LOC101783612 SETIT_024347mg		response to stress [GO:0006950]
23633396	4	178745183	TGCAGGGCGTGGTTTGCGAGGGGGCGAGGGAGTTCCGTGAGTCCGTGATGAACCTGTGCTCGAGCCGAG	G	C	178740500	178745771	Pgl_GLEAN_10011399	K3ZH00_SETIT	Uncharacterized protein	SETIT_025852mg
23589857	4	180918116	TGCAGCAAAGAGAGTGAAATGTTCCCGCTGGATGCACGCATGTCAGCGTGGCGTGGTCGGAGGTGAGGA	C	T	180912564	180921935	Pgl_GLEAN_10034126	K3ZHR7_SETIT	Uncharacterized protein	LOC101762259 SETIT_026119mg		amidase activity [GO:0004040]
9988321	4	184496386	TGCAGAGGCGGCTGCTCCGCGACGCCCACCTCGACTACATCTACACGCAGCACAAGGGCAAGCCTTGAT	G	C	184495851	184498493	Pgl_GLEAN_10013601	K3Y6H5_SETIT	Uncharacterized protein	LOC101763601 SETIT_009816mg		ATP binding [GO:0005524]; nucleic acid binding [GO:0003676]
23605581	4	186436009	TGCAGTGGTCACCGTCTGCGGGTAACAGGTTCGCGCGCTAGGAGATGGTGGGGCCCG	T	C	186431793	186440031	Pgl_GLEAN_10020236	K3ZH22_SETIT	Uncharacterized protein	LOC101774018 SETIT_025874mg		integral component of membrane [GO:0016021]; phosphatidylinositol binding [GO:0035091]
23613168	4	186486811	TGCAGGCAACAGCAATGCAGCAGGATCGACCTGTCTCCAGCAGCAGCAGCAAAGTGCTCAGAGGTGGTA	C	A	186486591	186494253	Pgl_GLEAN_10020233	K3ZHH0_SETIT	Uncharacterized protein	LOC101770913 SETIT_026022mg		"chloroplast outer membrane [GO:0009707]; mitochondrion [GO:0005739]; transferase activity
9898034	4	187417727	TGCAGCTCTGCACCGAGGGGCTCGGCTCCGAGAGCACCGTGGATGCCGACGACATGCTCAAGGACGGCG	C	T	187415776	187419407	Pgl_GLEAN_10010855	K3ZI55_SETIT	Uncharacterized protein	LOC101759148 SETIT_026257mg		signal transduction [GO:0007165]
23642030	4	187418129	TGCAGTTCATGTTCTCGAGGGATAAGCAGTTGATGCCTGCGCCCATGGCGTCCGACGGCGGGCTGCGGC	T	G	187415776	187419407	Pgl_GLEAN_10010855	K3ZI55_SETIT	Uncharacterized protein	LOC101759148 SETIT_026257mg		signal transduction [GO:0007165]
23624510	4	188170494	TGCAGGTTGCTCTGAACTTGCTGAAACTGATCGACGATTTTGGTCCATATGGTGAAGCTGTACATCTTC	T	G	188166530	188170604	Pgl_GLEAN_10001796	K3ZIZ7_SETIT	Uncharacterized protein	LOC101764282 SETIT_026550mg
23633438	4	18833840	TGCAGAAATAGCACAAATTCCTCCCCGTGAGAAAAACAAGCTCAGCGAACTAAACCAGCCGCGGATCCG	C	T	18832837	18836292	Pgl_GLEAN_10032530	K3Z7K9_SETIT	Uncharacterized protein	LOC101767025 SETIT_022529mg		zinc ion binding [GO:0008270]; protein ubiquitination [GO:0016567]
23613182	4	189817707	TGCAGGCACAGCTTCCCCTGGGACAGCTCGTGCGCCACCTCCGCCGCCGAGACGGGCTTCGCCGCCGAG	G	A	189814108	189821404	Pgl_GLEAN_10013824	K3ZHW1_SETIT	Uncharacterized protein	LOC101770912 SETIT_026163mg		nucleus [GO:0005634]
23629015	4	190279691	TGCAGAACGGCGCGATAGCAGAGGCGATCCGGACGTGGAAGAGCAATTTCGACAAGGAGTTTGAGGGCG	C	T	190274621	190291144	Pgl_GLEAN_10033246	K3ZGW1_SETIT	Uncharacterized protein	LOC101761575 SETIT_025812mg		zinc ion binding [GO:0008270]
9964343	4	190567864	TGCAGAGCCTGTTGAACATCACCTTCCCGGCAAAACGCCGATATCAAAGTATTAAATGTCACAATATCC	G	T	190567055	190568596	Pgl_GLEAN_10033233	K3YDN8_SETIT	Uncharacterized protein	LOC101781425 SETIT_012343mg		"integral component of membrane [GO:0016021]; heme binding [GO:0020037]; iron ion binding [GO:0005506]; monooxygenase activity [GO:0004497]; oxidoreductase activity
9963740	4	190690884	TGCAGCTAGCTGATGCAAAGGAAGTCCTCAAAGGGATCCAGCAGGTGCCAGGTGTGCGGTATCCGAGAT	A	G	190689081	190692792	Pgl_GLEAN_10033226	K3Y6E5_SETIT	U3 small nucleolar ribonucleoprotein protein MPP10	LOC101779281 SETIT_009786mg	FUNCTION: Involved in nucleolar processing of pre-18S ribosomal RNA. {ECO:0000256|PIRNR:PIRNR017300}.	Mpp10 complex [GO:0034457]; small nucleolar ribonucleoprotein complex [GO:0005732]; rRNA processing [GO:0006364]
23617566	4	20546308	TGCAGCCTCCTGGCCTGGGCTGGTGCAGGCAGGGCAGAGGAGACAGGCCG	C	G	20545732	20546360	Pgl_GLEAN_10007868	K3ZEV7_SETIT	Uncharacterized protein	SETIT_025105mg		protein dimerization activity [GO:0046983]
23629764	4	20576299	TGCAGCGCCGATTCCGCACCGAGGGACGCTGGTATGCGCGTCGCTGACGGCGCGGTCGCCCCG	G	A	20575294	20579142	Pgl_GLEAN_10007874	K3Z5E5_SETIT	Uncharacterized protein	LOC101771065 SETIT_021763mg		3-dehydroquinate dehydratase activity [GO:0003855]; NADP binding [GO:0050661]; shikimate 3-dehydrogenase (NADP+) activity [GO:0004764]; shikimate metabolic process [GO:0019632]
23624919	4	20660305	TGCAGTTCATGGTAATCTCCCTCAGAACTTGTTGCACTACAGATTGGATACGCGGACATTACAAATTTA	C	A	20659194	20662283	Pgl_GLEAN_10007880	K3Z901_SETIT	Uncharacterized protein	LOC101774036 SETIT_023021mg
9988621	4	21409917	TGCAGCAGGAGCACTTCTCAAGGGCGTCACTCCTGATGGGGACACTGCACTACATGCGGTCGCCGAGAT	C	T	21408702	21412211	Pgl_GLEAN_10025463	K3Z441_SETIT	Uncharacterized protein	SETIT_021309mg		integral component of membrane [GO:0016021]
23595528	4	21516135	TGCAGCAGCCGCTTCCCGAGCGTATCCCCCCTCTCCGCGCCTCGGCCCCCGCCGCTGCCGCCTGAGGAG	C	T	21515647	21516909	Pgl_GLEAN_10025456	K3ZFK6_SETIT	Uncharacterized protein	LOC101783086 SETIT_025358mg		mitochondrion [GO:0005739]
23612408	4	21516201	TGCAGCTCATCTACCCTAAGCGGAGCGCGGTGGTGGTGCTGCGGCGGTGGGCTGAGGAGGGCCGCACCG	C	T	21515647	21516909	Pgl_GLEAN_10025456	K3ZFK6_SETIT	Uncharacterized protein	LOC101783086 SETIT_025358mg		mitochondrion [GO:0005739]
23637777	4	21549345	TGCAGCAAAAGTATTCTGCCCACCCTCATCTTTTCCAAGCAATATAACCCCAGCACCCCCG	C	A	21547327	21549474	Pgl_GLEAN_10025453	K3Z467_SETIT	Uncharacterized protein	LOC101784310 SETIT_021335mg		serine-type endopeptidase activity [GO:0004252]
23615035	4	21549403	TGCAGCACACATGCTTCCAGCGTCATATGTGAACGCCATGGATGCTGCCGCGATTCGGCAGTACCTCAA	T	A	21547327	21549474	Pgl_GLEAN_10025453	K3Z467_SETIT	Uncharacterized protein	LOC101784310 SETIT_021335mg		serine-type endopeptidase activity [GO:0004252]
9968711	4	22353881	TGCAGTTCTTCCAGCAGGCGTCGGGCATCGACTCGGTGGTGCTGTACGGCCCGCGGATCCTCGCCACGG	C	T	22352506	22354154	Pgl_GLEAN_10007486	K3Z5S6_SETIT	Uncharacterized protein	LOC101754572 SETIT_021894mg		integral component of membrane [GO:0016021]; transmembrane transporter activity [GO:0022857]
23589443	4	22457171	TGCAGAGTGCCCTGTGCGGTCTTCGGCCTATACGTGGTTGGGGCAGTCCTACTGTGCAAGTGCACTAGC	G	T	22456879	22461002	Pgl_GLEAN_10007488	K3Z4S7_SETIT	Uncharacterized protein	LOC101753370 SETIT_021545mg
8170050	4	22698211	TGCAGCGCCTGTACATGGGCTCCATCACGGCGCTGGGCGCCGCCGCGGCGACGGTGTCGCTGGTGCCGA	C	T	22696752	22699684	Pgl_GLEAN_10012147	K3Z6D2_SETIT	Uncharacterized protein	LOC101756599 SETIT_022101mg		integral component of membrane [GO:0016021]
23637384	4	22962073	TGCAGGTGGTCAACCACGGCGTCTCCGAGCAGGCGATGCAGGACATGGAGGCGGTGTGCCAGGAGTTCT	C	T	22960865	22962201	Pgl_GLEAN_10012136	K3Z7R6_SETIT	Uncharacterized protein	LOC101760942 SETIT_022586mg		metal ion binding [GO:0046872]; oxidoreductase activity [GO:0016491]
23623636	4	23109883	TGCAGCTGCTGCTACCGACCGCCATTTCCCTTTCTTGACCCCGTCGCCTCCTTCCTAGCCCCGCCGCCG	C	T	23109478	23110773	Pgl_GLEAN_10012124	K3Z6F3_SETIT	Uncharacterized protein	LOC101766756 SETIT_022122mg		calmodulin binding [GO:0005516]
8160375	4	2525614	TGCAGCCGTCGGGGGAGGAGGACGTGGACGACGAGGCGGTGGTGGAGGCGTTCAAGGCGAAGGTGGGCG	C	G	2525084	2529393	Pgl_GLEAN_10019703	K3Z3X7_SETIT	Uncharacterized protein	LOC101773479 SETIT_021245mg		integral component of membrane [GO:0016021]; solute:proton antiporter activity [GO:0015299]
23619421	4	25617726	TGCAGGTGCTCGTCGTTGAAGACCCTCTCCTGAGCTCGCTGTCCTCCATCAGAGCCG	C	T	25616797	25619215	Pgl_GLEAN_10007708	K3Z6N5_SETIT	Uncharacterized protein	LOC101771323 SETIT_022204mg		integral component of membrane [GO:0016021]; transmembrane transporter activity [GO:0022857]; nitrogen compound transport [GO:0071705]
18156235	4	25695111	TGCAGCCCGTCCACGTTGGCGCCCAGCTCCCCGAGGTTCCCGATCGCCGCGCTCCACCGCTCCCCCGAC	C	T	25694095	25696131	Pgl_GLEAN_10007701	K3Z8N9_SETIT	Uncharacterized protein	LOC101774171 SETIT_022909mg
8165755	4	25748985	TGCAGTGGGCGCTGTCGCACGCCGTCCG	C	G	25747780	25749947	Pgl_GLEAN_10007698	K3ZFJ3_SETIT	Uncharacterized protein	LOC101775379 SETIT_025345mg		response to stress [GO:0006950]
9965088	4	2648874	TGCAGCAGCAGCGCCACCACCGCTTGACAAGATCACAGAGCACCTGCCCTCACCACCAGCGTGCTCTCC	G	A	2645226	2649033	Pgl_GLEAN_10019709	K3Z3Y1_SETIT	Kinesin-like protein	SETIT_021249mg		microtubule [GO:0005874]; ATP binding [GO:0005524]; microtubule binding [GO:0008017]; microtubule motor activity [GO:0003777]; microtubule-based movement [GO:0007018]
23634434	4	2648941	TGCAGGCTTCGGCGCAGGATGCTATTGATTTTCTTGCTCCGGCTTCCCTTGTCGTTGGAGACAACCGAG	A	G	2645226	2649033	Pgl_GLEAN_10019709	K3Z3Y1_SETIT	Kinesin-like protein	SETIT_021249mg		microtubule [GO:0005874]; ATP binding [GO:0005524]; microtubule binding [GO:0008017]; microtubule motor activity [GO:0003777]; microtubule-based movement [GO:0007018]
23641654	4	2649007	TGCAGAAGAAGGTGATCATCAGGCCGTCAGTGGCAGCGCAGGCTGGCAGGAAAGCCAGTGCCATTGCCA	G	A	2645226	2649033	Pgl_GLEAN_10019709	K3Z3Y1_SETIT	Kinesin-like protein	SETIT_021249mg		microtubule [GO:0005874]; ATP binding [GO:0005524]; microtubule binding [GO:0008017]; microtubule motor activity [GO:0003777]; microtubule-based movement [GO:0007018]
9914684	4	2729055	TGCAGGAGGCGGCGCGGGAAGGGGAAGTGCTCCCG	C	T	2728806	2730185	Pgl_GLEAN_10019719	A0A0Q3VF08_SETIT	Uncharacterized protein (Fragment)	SETIT_0241941mg
23627012	4	27299085	TGCAGGAAAGCGAGCGCCACAGACACAGAGGTGGAAACCATGCGTTGCGAGAGCTCCG	G	T	27298134	27300279	Pgl_GLEAN_10014640	K3Z6J0_SETIT	Uncharacterized protein	LOC101761729 SETIT_022159mg
23643054	4	2836932	TGCAGGAAGTCGATCATGGGCTTCATCAACGACTGGGCGATCTCGTCTTTGAACCTGCCG	T	A	2836096	2837591	Pgl_GLEAN_10019725	K3XH62_SETIT	Uncharacterized protein	LOC101761636 SETIT_001233mg		"hydrolase activity
23643332	4	2836989	TGCAGCGGACAGGCTCCTCCCTCACCATGAACATCTACCCCTTCTTCGCATATGCCACTCAGCAACCAG	C	T	2836096	2837591	Pgl_GLEAN_10019725	K3XH62_SETIT	Uncharacterized protein	LOC101761636 SETIT_001233mg		"hydrolase activity
23623822	4	2837317	TGCAGGACACCGACGGCGCGGCGTCGATAGCCAACGCCCAAGCCTACAACAACAACCTCATCAACCGCG	C	G	2836096	2837591	Pgl_GLEAN_10019725	K3XH62_SETIT	Uncharacterized protein	LOC101761636 SETIT_001233mg		"hydrolase activity
9896441	4	2837536	TGCAGCCGCGTGTCGCCGACCGCCGCGTTCGCCACGCACCAGCTTGCCGTCGGCGGTGCTGGTGCTGGT	G	A	2836096	2837591	Pgl_GLEAN_10019725	K3XH62_SETIT	Uncharacterized protein	LOC101761636 SETIT_001233mg		"hydrolase activity
23630693	4	2837579	TGCAGTCCGCACCGTTATCGCAGGCGTAGTCCAGCGCCTCCTTCAGCCGCGCGTCGCCGACCGCCGCGT	C	T	2836096	2837591	Pgl_GLEAN_10019725	K3XH62_SETIT	Uncharacterized protein	LOC101761636 SETIT_001233mg		"hydrolase activity
23644426	4	28402934	TGCAGGATGGGCGCATTGATTACAATGAGTTTGTCGCGATGATGCAAAAATCGACTGCCG	A	G	28401758	28404271	Pgl_GLEAN_10015860	K3ZEX7_SETIT	Uncharacterized protein	LOC101786432 SETIT_025125mg		ATP binding [GO:0005524]; calcium ion binding [GO:0005509]; protein kinase activity [GO:0004672]
18091612	4	28404260	TGCAGGGGAGGAGTTCACGGACGTGGTGGGGAGCCCGTACTACGTGGCGCCG	C	T	28401758	28404271	Pgl_GLEAN_10015860	K3ZEX7_SETIT	Uncharacterized protein	LOC101786432 SETIT_025125mg		ATP binding [GO:0005524]; calcium ion binding [GO:0005509]; protein kinase activity [GO:0004672]
9905974	4	287242	TGCAGAGGGAGATCTCTGACATCATGATTCGGGACTATGTTGCCG	G	A	285117	294425	Pgl_GLEAN_10011629	K3Z4Y1_SETIT	Uncharacterized protein	LOC101785485 SETIT_021599mg
23630975	4	2859858	TGCAGAGGAGATCAATAATTGCACAAGGGAAGAAGAAGCCATGTATGTTCAGTTCCTGACGAATGTTTT	C	T	2858618	2861052	Pgl_GLEAN_10019726	K3XF87_SETIT	Uncharacterized protein	LOC101765034 SETIT_000556mg		integral component of membrane [GO:0016021]; ATP binding [GO:0005524]; protein kinase activity [GO:0004672]
23639283	4	2860419	TGCAGGCCCCGAGCGACGCCGTCGACGATCCTGTACCTCTGCTCCCAGTCCAGCTGCTGCTGGTTCCCG	T	C	2858618	2861052	Pgl_GLEAN_10019726	K3XF87_SETIT	Uncharacterized protein	LOC101765034 SETIT_000556mg		integral component of membrane [GO:0016021]; ATP binding [GO:0005524]; protein kinase activity [GO:0004672]
18164958	4	2871007	TGCAGGCGGCGCTCAACTGGGCGTGCAGCAACGGCGCGGACTGCGGCGACACCCAGCCCG	G	T	2870541	2872252	Pgl_GLEAN_10019728	K3XG88_SETIT	Uncharacterized protein	LOC101763537 SETIT_000908mg		"hydrolase activity
23641769	4	2871064	TGCAGCCGCCCGTCGCCGACCGCCGCGTTCGCCACGCACCAGCTTGCCTGTGACCTGCACATGCCTGGC	G	C	2870541	2872252	Pgl_GLEAN_10019728	K3XG88_SETIT	Uncharacterized protein	LOC101763537 SETIT_000908mg		"hydrolase activity
9973696	4	28864755	TGCAGCAGCGAGCAGAGGAAGCTGAACACGTCCACCATGCACCGCGGGCCGAACCCG	C	A	28862979	28866667	Pgl_GLEAN_10031258	K3ZCR2_SETIT	Uncharacterized protein	LOC101767181 SETIT_024340mg		pollen tube [GO:0090406]; ARF guanyl-nucleotide exchange factor activity [GO:0005086]; pollen germination [GO:0009846]; regulation of ARF protein signal transduction [GO:0032012]
18144547	4	28865033	TGCAGCACGGCTCTCAACCTCTACCACTTCCTACGCCG	C	T	28862979	28866667	Pgl_GLEAN_10031258	K3ZCR2_SETIT	Uncharacterized protein	LOC101767181 SETIT_024340mg		pollen tube [GO:0090406]; ARF guanyl-nucleotide exchange factor activity [GO:0005086]; pollen germination [GO:0009846]; regulation of ARF protein signal transduction [GO:0032012]
23638268	4	29719898	TGCAGGCACTTTTGCACGACATGGTTGCCATTAGGATCCTTGATGAGCTGCAAGAACCCG	C	G	29717814	29719959	Pgl_GLEAN_10031268	K3Z5T0_SETIT	Uncharacterized protein	LOC101780915 SETIT_021898mg		RNA binding [GO:0003723]
23630286	4	31755513	TGCAGGCCTTGCAACCGAAGCCAGAAGCGGCAGCTCCCATGGTGGCAACACTGAATGCACAACACGTGT	G	A	31755425	31755784	Pgl_GLEAN_10022477	K3ZAU2_SETIT	Uncharacterized protein	LOC101752679 SETIT_023663mg
23619824	4	33733913	TGCAGTGAGGAGCTTAAGCAAGCTAATTACGAGCTGCCCAACCTCGAAACGTGTCCCCCCG	C	A	33733059	33735623	Pgl_GLEAN_10036622	K3Z8J8_SETIT	Uncharacterized protein	LOC101758481 SETIT_022868mg
23588605	4	34598785	TGCAGAACTCGCCATGACCGTCCGCGGGCTACACTTCGATGAACAAGCAGCCCTCCCGCCGACGACGCC	C	T	34593562	34603852	Pgl_GLEAN_10036604	K3YIM6_SETIT	Uncharacterized protein	SETIT_014095mg
23626213	4	34813504	TGCAGCAGGGGGGAGTAATTGCGGTGGTACTACTAATCTAATCCCG	A	T	34812706	34814664	Pgl_GLEAN_10036601	K3YMJ8_SETIT	Uncharacterized protein	LOC101753163 SETIT_015478mg
23640588	4	34848754	TGCAGCAGATCCTGCGAGTCAAGCTTGACGGGCGGGTTCCCAGGGAGGTGCAGGACACCCTCAACAAGG	C	A	34847242	34850631	Pgl_GLEAN_10036595	K3YIE2_SETIT	Uncharacterized protein	LOC101755188 SETIT_014011mg
9964758	4	34848820	TGCAGATTGGGGACAAGAAGTTTTACTTCCTGCTGCCGACGCGGTCCATCTTTGCTGCGGCTGCTGCTC	C	T	34847242	34850631	Pgl_GLEAN_10036595	K3YIE2_SETIT	Uncharacterized protein	LOC101755188 SETIT_014011mg
23601477	4	35168085	TGCAGCTCGACAGTGGCCTTGTGGATCGCGATCTTGGACAGCGGCTGGAACCCTTCCGCCG	A	G	35166738	35170461	Pgl_GLEAN_10036579	K3YGQ2_SETIT	Purple acid phosphatase (EC 3.1.3.2)	LOC101760459 SETIT_013420mg		acid phosphatase activity [GO:0003993]; metal ion binding [GO:0046872]
9989752	4	35169731	TGCAGTATCAGTATGCCAACTACTCGGAGAACTACATCTTTTGGGGCAATGGCAGCATCAGGTTCCAGC	G	C	35166738	35170461	Pgl_GLEAN_10036579	K3YGQ2_SETIT	Purple acid phosphatase (EC 3.1.3.2)	LOC101760459 SETIT_013420mg		acid phosphatase activity [GO:0003993]; metal ion binding [GO:0046872]
9914293	4	35170390	TGCAGGACGGGTCGGTGGTGTGGGGAAAGCCCTACACGTTCCGTGCTCCGCCGTCGCCG	G	T	35166738	35170461	Pgl_GLEAN_10036579	K3YGQ2_SETIT	Purple acid phosphatase (EC 3.1.3.2)	LOC101760459 SETIT_013420mg		acid phosphatase activity [GO:0003993]; metal ion binding [GO:0046872]
23643314	4	35799107	TGCAGCCGTGCTCTGCAAAGAAAATGTTGTTCCAGCCTGCGCATTCACGAGCCGCCATTGCAAATGCTG	T	A	35796633	35799402	Pgl_GLEAN_10017189	K3ZSI7_SETIT	Uncharacterized protein	SETIT_029567mg
17977108	4	36759329	TGCAGCTGGGTGCGTGATGACATGAGACCCAACCTAAAAGGGCAACCG	T	C	36758301	36763674	Pgl_GLEAN_10019762	K3YG67_SETIT	Uncharacterized protein	LOC101767236 SETIT_013235mg		integral component of membrane [GO:0016021]; zinc ion binding [GO:0008270]
23614542	4	36781210	TGCAGTGCGGAGTCGCCAAAAAGACAACCATCCAAGGTAGGGTACTGCCATTCTACTAGGAGTACAAGC	A	C	36780284	36797096	Pgl_GLEAN_10019765	K3YFZ5_SETIT	Uncharacterized protein	SETIT_013163mg
23613090	4	37068985	TGCAGGAGTGGTGGAGGCGGCGGGCGCAGAAGCTGCTGCCGACGAGAAGCGTGGGCTTGGTCATCGCCG	A	C	37067547	37071397	Pgl_GLEAN_10019776	K3YGX5_SETIT	Uncharacterized protein	LOC101776947 SETIT_013493mg		integral component of membrane [GO:0016021]
9993369	4	39551633	TGCAGGCGCGGTGATGTTCCTGTTCGAGGGCCCCTTCGGCGCCGTCCTGCACACCG	G	A	39549936	39552105	Pgl_GLEAN_10008266	K3YLG0_SETIT	Uncharacterized protein	LOC101758694 SETIT_015084mg
8162118	4	39551723	TGCAGGGGGCATCGCGCGAAGGTGCAGTCGAGGAAGAGGTAGTCGATGCGGCGGGCGAGGAAGGGCATC	G	C	39549936	39552105	Pgl_GLEAN_10008266	K3YLG0_SETIT	Uncharacterized protein	LOC101758694 SETIT_015084mg
23633658	4	39613679	TGCAGATCTGGACCATATCGTCGGACGGTTTGGAGAGCAACCTCCCCACCGCCACCTTCCAGAGCGGCC	A	G	39612149	39616071	Pgl_GLEAN_10008270	K3YH75_SETIT	Uncharacterized protein	LOC101761137 SETIT_013593mg
18156866	4	40412946	TGCAGGCTGAGCTCGAGCTGAGGGAAGAGGGCGAGGAGGGCGAAGGAGGAGTAGAAGTGGACGTCGTAG	G	C	40410438	40415469	Pgl_GLEAN_10028367	K3YG42_SETIT	Non-lysosomal glucosylceramidase (NLGase) (EC 3.2.1.45)	LOC101771921 SETIT_013210mg	FUNCTION: Non-lysosomal glucosylceramidase that catalyzes the conversion of glucosylceramide to free glucose and ceramide. {ECO:0000256|PIRNR:PIRNR028944}.	membrane [GO:0016020]; glucosylceramidase activity [GO:0004348]; glucosylceramide catabolic process [GO:0006680]
23637411	4	40706532	TGCAGGTTGAACGGCAGCCCCAGTGTATGTACTAGATGCATCTGACGAGGTGATCCTGATGTTGAAATG	T	C	40703709	40706642	Pgl_GLEAN_10028373	K3YDC1_SETIT	Uncharacterized protein	LOC101784915 SETIT_012225mg
23624326	4	40814376	TGCAGGGTGACGGCAGCGGCGGCGACCACAGCAGAATGGTTAGCAATAGCTCCCTCGGCCCCTAACTTT	A	T	40812665	40814485	Pgl_GLEAN_10028379	K3YJK0_SETIT	Uncharacterized protein	LOC101778836 SETIT_014419mg		"nucleus [GO:0005634]; DNA binding transcription factor activity [GO:0003700]; protein dimerization activity [GO:0046983]; RNA polymerase II regulatory region sequence-specific DNA binding [GO:0000977]; positive regulation of transcription by RNA polymerase II [GO:0045944]; transcription
23604314	4	41355052	TGCAGTGCTGCACCGTGCCGAATTGCTTGGACATGCAGTCGAGCTCCG	C	T	41351932	41363187	Pgl_GLEAN_10028399	K3YHJ7_SETIT	Uncharacterized protein	LOC101753849 SETIT_013715mg		integral component of membrane [GO:0016021]; molybdate ion transmembrane transporter activity [GO:0015098]
23616093	4	4226453	TGCAGAAGCTCAGGGACGAGCACGCGCCCG	G	A	4225861	4227533	Pgl_GLEAN_10020156	K3Z8L5_SETIT	Uncharacterized protein	LOC101778374 SETIT_022887mg
18144947	4	4230415	TGCAGCGAGCTCGTCGTAGCAGAAACGCCGTGGCCCG	A	C	4229047	4231349	Pgl_GLEAN_10020157	K3Z8Z6_SETIT	Uncharacterized protein	SETIT_023016mg		ATP binding [GO:0005524]; protein serine/threonine kinase activity [GO:0004674]
9911654	4	42339153	TGCAGCGGCTCATGTCCCTGCAACGCAACCG	A	G	42337715	42341418	Pgl_GLEAN_10027575	K3YKV7_SETIT	Uncharacterized protein	SETIT_014877mg
23592185	4	42981744	TGCAGCCTATTTGCTTCTTATGGAGATCGATTGGAGCAAGCTGATGTTCTTCAGGTTTCCTCCGTGGAG	C	T	42980592	42986086	Pgl_GLEAN_10036045	K3YI43_SETIT	Hexosyltransferase (EC 2.4.1.-)	SETIT_013912mg		Golgi membrane [GO:0000139]; integral component of membrane [GO:0016021]; galactosyltransferase activity [GO:0008378]; protein glycosylation [GO:0006486]
9977329	4	43015629	TGCAGGGGCTGTTATTGCTGGAACAATCATCATTGTAGCCG	G	T	43012559	43016196	Pgl_GLEAN_10036039	K3YGI5_SETIT	Uncharacterized protein	LOC101781645 SETIT_013353mg		integral component of membrane [GO:0016021]; ATP binding [GO:0005524]; protein kinase activity [GO:0004672]
23594804	4	43409412	TGCAGTGCTTGAGGAAAACGCGACTTGGATCACTCTAATCAATCGATGAATCACGCGATCCAGGCTAGT	G	T	43407678	43409617	Pgl_GLEAN_10036018	K3YIU5_SETIT	Uncharacterized protein	LOC101776658 SETIT_014164mg		ATP binding [GO:0005524]; nucleobase-containing compound kinase activity [GO:0019205]; nucleobase-containing compound metabolic process [GO:0006139]
23593567	4	45052226	TGCAGGGGTTTTGGTTCACGAATGAGCACAAACACAAGCAACACAAGAGTGCCGATATGGCCG	C	A	45050972	45052897	Pgl_GLEAN_10035976	K3YL68_SETIT	Uncharacterized protein	LOC101765999 SETIT_014990mg		integral component of membrane [GO:0016021]
9975916	4	45052286	TGCAGCTTGCAAGCCTTGCTCTTGCACCCAGCGAAGGGCGTACGGACTCGCAGGAAGGCCG	T	C	45050972	45052897	Pgl_GLEAN_10035976	K3YL68_SETIT	Uncharacterized protein	LOC101765999 SETIT_014990mg		integral component of membrane [GO:0016021]
23630184	4	45083447	TGCAGGAGGGCTTCGCGAGCTCCCTCTTCGCCACCGCCGCCGTCTTCGCCTCCGTGGTTGGTTCCCCCC	C	A	45081615	45083827	Pgl_GLEAN_10035973	K3YJV7_SETIT	Uncharacterized protein	LOC101763832 SETIT_014526mg		integral component of membrane [GO:0016021]
18109977	4	45572256	TGCAGCTCGACGCCCACCTCCCTCACCCG	C	T	45570477	45575323	Pgl_GLEAN_10027450	K3YML9_SETIT	Uncharacterized protein	SETIT_015500mg		ATP binding [GO:0005524]
23641753	4	45572568	TGCAGCATGACATTCATCACGTCGGGGTGGGCCTTCTCGACCTCGTCGAAGAGTACCAGCGAGTACGGC	G	A	45570477	45575323	Pgl_GLEAN_10027450	K3YML9_SETIT	Uncharacterized protein	SETIT_015500mg		ATP binding [GO:0005524]
23634204	4	45870474	TGCAGCTGCTCTGGGTGTCCTAACATGGTGGCTGTCCTTCCTCAGGGGCAGCAATGGCTGGCTGGCCGA	G	C	45869599	45871770	Pgl_GLEAN_10027439	K3YGB6_SETIT	Uncharacterized protein	LOC101755455 SETIT_013284mg
23622614	4	46295011	TGCAGCAACCACCCACGACTACAACGTGTTCAGCTTCCACCACGACAACTCCCCGTGCCATGGCTTCGA	C	G	46292710	46295059	Pgl_GLEAN_10027417	K3YI03_SETIT	Uncharacterized protein	LOC101783816 SETIT_013872mg		cytoplasm [GO:0005737]; nucleus [GO:0005634]; ubiquitin-protein transferase activity [GO:0004842]; defense response to bacterium [GO:0042742]; jasmonic acid mediated signaling pathway [GO:0009867]; response to wounding [GO:0009611]
9914821	4	46350708	TGCAGGATAACCTGGACTTCGCCTGCTCGGAGAGCGACTGCGGCGCCATCCAGGGCACCG	C	T	46349878	46351569	Pgl_GLEAN_10027414	K3YJZ1_SETIT	Uncharacterized protein	LOC101781930 SETIT_014563mg		"mediator complex [GO:0016592]; polar nucleus [GO:0043078]; defense response to fungus
9963670	4	46399619	TGCAGGCGCTGGCCAGGCTGCCCACGGCGGAGCTGAGGAGCCG	C	G	46397260	46400167	Pgl_GLEAN_10027413	K3Y3C1_SETIT	Uncharacterized protein	SETIT_008706mg
23643614	4	4764365	TGCAGGCGATGGTGAGGGGTCAGCTGGTGCGGCGCCAGGCGAACGTGACGCTCCG	C	G	4763230	4764689	Pgl_GLEAN_10014299	K3ZEC0_SETIT	Uncharacterized protein	LOC101766215 SETIT_024913mg
9965634	4	4764417	TGCAGCCTCACCATCCCTCGCAGCGCGCACAGCGCCTTCCTCGCCTGCGCAAATGGCGTCGCAAATCAT	C	T	4763230	4764689	Pgl_GLEAN_10014299	K3ZEC0_SETIT	Uncharacterized protein	LOC101766215 SETIT_024913mg
23596716	4	493376	TGCAGCTTTTGCAGCACCTGGTGTAGCATGGGGTGATGGGGTTGTGGACTTCAGAGAAGCAGAAGGTGA	G	C	491719	495592	Pgl_GLEAN_10011620	K3Y519_SETIT	Uncharacterized protein	LOC101783450 SETIT_009307mg
23637230	4	50435329	TGCAGGCGAAGAAGCGGAAGGCGCGGGTGCTGCGGGATGCCACCGCGGAGCCGCTCCGTCGGTCCGAGA	G	C	50433400	50435471	Pgl_GLEAN_10032211	K3YJI5_SETIT	Uncharacterized protein	LOC101778694 SETIT_014404mg		"nucleus [GO:0005634]; DNA binding [GO:0003677]; regulation of transcription
23589044	4	50440569	TGCAGAGAGAAATTCATCATCCTCTATGGTATCTGAAGTTGTCACAAGTTTACTTAAGTTGTCAACACA	A	G	50438255	50440572	Pgl_GLEAN_10032210	K3YIM4_SETIT	Uncharacterized protein	LOC101779110 SETIT_014020mg		coproporphyrinogen oxidase activity [GO:0004109]; porphyrin-containing compound biosynthetic process [GO:0006779]
9909192	4	50881132	TGCAGCCAGACGAAGGTGAGGAGCTCTCCTCCTCTGGCTAGCTGCGCCGCGTGCGCCTCCG	C	G	50879333	50881243	Pgl_GLEAN_10032203	K3YME2_SETIT	Uncharacterized protein	LOC101770349 SETIT_015421mg		integral component of membrane [GO:0016021]
23592013	4	5666479	TGCAGCTGCCATGGGGAATGAGAGCGTCCTGAGGTACCTTCTCGACCACGGCGGTGACCCAGCGGCGCC	C	G	5662909	5666831	Pgl_GLEAN_10003250	K3ZE46_SETIT	Uncharacterized protein	SETIT_024838mg
8165362	4	57227896	TGCAGGTAGATGCAGGGGTTACCTGCACGCCAAGAGCCTTTGTGCCG	G	A	57225826	57232912	Pgl_GLEAN_10024186	K3YGI1_SETIT	Uncharacterized protein	LOC101756667 SETIT_013349mg		integral component of membrane [GO:0016021]
8170602	4	57242710	TGCAGCATGGACACGACGTCCCTCATCGACGGCCGCTCCTGCGGGCTCCG	T	C	57240801	57244052	Pgl_GLEAN_10024187	K3YG11_SETIT	Uncharacterized protein	LOC101757086 SETIT_013179mg		integral component of membrane [GO:0016021]; plasma membrane [GO:0005886]; ATP binding [GO:0005524]; protein serine/threonine kinase activity [GO:0004674]; cell division [GO:0051301]; procambium histogenesis [GO:0010067]; secondary shoot formation [GO:0010223]; xylem development [GO:0010089]
23611878	4	5890421	TGCAGTCCCTTCCTTCCCCTCCGCGTATACCTTCAGCTTCCCACCTCTCCACCTTGAACCAGAATGTCC	C	G	5888451	5891144	Pgl_GLEAN_10011105	K3ZII0_SETIT	Uncharacterized protein	LOC101755637 SETIT_026382mg
23614630	4	60737518	TGCAGTGGGACGGCATGGAGTACGGCCATCACCCCTCCCTCTTCCAGCCGCGCCACTCCAAGTACTACA	C	G	60737062	60740638	Pgl_GLEAN_10025235	K3YJ55_SETIT	Uncharacterized protein	SETIT_014274mg		integral component of membrane [GO:0016021]
23622750	4	60825681	TGCAGCAGAGCAGTTGCTGCCGCACGTACCACATCTGGCGATCGTGGGCCATAGGGTCGATCCGAGCTG	A	G	60825540	60828399	Pgl_GLEAN_10025242	K3YGQ1_SETIT	Uncharacterized protein	LOC101776656 SETIT_013419mg		gene silencing by RNA [GO:0031047]
8169385	4	61028439	TGCAGGCGTGGCTGTGACTTGGTCCTCGGAATCCG	T	C	61026554	61031336	Pgl_GLEAN_10025251	K3YG59_SETIT	Uncharacterized protein	LOC101774107 SETIT_013227mg		chromosome [GO:0005694]; DNA binding [GO:0003677]; DNA topoisomerase type I activity [GO:0003917]; DNA topological change [GO:0006265]
9910894	4	61370518	TGCAGCGCATCGGTGTGGGCCTCGCGCTCTCCGTCATCGCCATGGCCG	C	T	61368039	61375058	Pgl_GLEAN_10025268	K3YGT8_SETIT	Uncharacterized protein	LOC101770740 SETIT_013456mg		integral component of membrane [GO:0016021]; transmembrane transporter activity [GO:0022857]; oligopeptide transport [GO:0006857]
9993821	4	61370873	TGCAGGTTCCTTGACCACGCGGCGATCAACGAGGACCCG	G	C	61368039	61375058	Pgl_GLEAN_10025268	K3YGT8_SETIT	Uncharacterized protein	LOC101770740 SETIT_013456mg		integral component of membrane [GO:0016021]; transmembrane transporter activity [GO:0022857]; oligopeptide transport [GO:0006857]
8170385	4	62250012	TGCAGACGTCGTTCCTGACGCTGGACGCGGCGATCAAGACGACCAACCG	G	A	62249398	62253312	Pgl_GLEAN_10012542	K3YGJ4_SETIT	Uncharacterized protein	LOC101764930 SETIT_013362mg		ubiquitin protein ligase binding [GO:0031625]; ubiquitin-dependent protein catabolic process [GO:0006511]
17978430	4	6256361	TGCAGTACCTTCTCTCCCGCGGCTGCGACCCG	T	G	6251547	6256525	Pgl_GLEAN_10011117	K3ZE61_SETIT	Uncharacterized protein	SETIT_024853mg
9991318	4	63593350	TGCAGAACACTGGCCTGCGACTGGCGCATCATCTGCTGCTGCTTCCG	G	A	63590161	63596279	Pgl_GLEAN_10023923	K3YGQ0_SETIT	Uncharacterized protein	LOC101766547 SETIT_013418mg		Cdc73/Paf1 complex [GO:0016593]; histone methylation [GO:0016571]; negative regulation of flower development [GO:0009910]; transcription elongation from RNA polymerase II promoter [GO:0006368]
18167877	4	63593394	TGCAGAAGACACAGCAGACGCGCCCTGCGCCTCAGCAGCCATCGCAGAGCCGTCACCACCACCCACCGA	A	G	63590161	63596279	Pgl_GLEAN_10023923	K3YGQ0_SETIT	Uncharacterized protein	LOC101766547 SETIT_013418mg		Cdc73/Paf1 complex [GO:0016593]; histone methylation [GO:0016571]; negative regulation of flower development [GO:0009910]; transcription elongation from RNA polymerase II promoter [GO:0006368]
23636874	4	63616649	TGCAGTAGTACAGGAATGGGGGTTTCGGTTTGGCAGCTAGCCTACCAGGGGGAGGACGGAGATGGCCGA	A	T	63614356	63617199	Pgl_GLEAN_10023921	K3YI39_SETIT	Uncharacterized protein	LOC101767366 SETIT_013908mg		"chromosome [GO:0005694]; ATP binding [GO:0005524]; catalytic activity [GO:0003824]; DNA binding [GO:0003677]; chiasma assembly [GO:0051026]; DNA catabolic process
23593429	4	64550636	TGCAGGGCGAGCAAGAAACCAAGAAAGACGAGCGGAGCGGGGCTCGTGGCGTCCCAGCCGTCCG	G	C	64548733	64552126	Pgl_GLEAN_10035311	K3YL16_SETIT	Uncharacterized protein	SETIT_014937mg
23624552	4	6513287	TGCAGTAAGCATGGCGGGCAGCGCGGTAGAGCTTGGGCAGGATCTCAGAGCAGATGGCAAGCTTGTGGT	C	G	6510695	6513328	Pgl_GLEAN_10006341	K3ZD45_SETIT	Uncharacterized protein	SETIT_024478mg		protein prenyltransferase activity [GO:0008318]; protein prenylation [GO:0018342]
23630270	4	6534380	TGCAGGCCCTCGGAGTCGACGCTGAACGCAGTGGAGGAAGGGCCCTCGCCGTCATTGGAGGCGGGGAAG	C	G	6534026	6539880	Pgl_GLEAN_10006338	K3Z741_SETIT	Uncharacterized protein	LOC101760265 SETIT_022361mg		ureidoglycolate hydrolase activity [GO:0004848]; metabolic process [GO:0008152]
23620389	4	6534392	TGCAGGCCCTCGGAGTCGACGCTGAACGCGGTGGAGGAAGGGCCCTCGCCGTCACCG	G	C	6534026	6539880	Pgl_GLEAN_10006338	K3Z741_SETIT	Uncharacterized protein	LOC101760265 SETIT_022361mg		ureidoglycolate hydrolase activity [GO:0004848]; metabolic process [GO:0008152]
23638791	4	66505110	TGCAGCCACATCACGAGAAGGTACGCGCCGTACCCCACCATGGCCAGCCCGACCGCCACGACGATGAGG	C	T	66502934	66506130	Pgl_GLEAN_10031412	K3YJ17_SETIT	Uncharacterized protein	LOC101758568 SETIT_014236mg		integral component of membrane [GO:0016021]
23589237	4	66509175	TGCAGAGCTGAATGGAGCCACATGGCATCACTGCCTGCTGTTGCTGGGTGAGGGCCCAGTCCTGCAACT	T	C	66507667	66509461	Pgl_GLEAN_10031413	K3YK34_SETIT	Uncharacterized protein	LOC101758157 SETIT_014603mg		negative regulation of plant-type hypersensitive response [GO:0034051]; regulation of cell differentiation [GO:0045595]
23613750	4	66853951	TGCAGGGTGCTCATCTTCGTGCGTCTGATCGCCTTCACCCTGTTCGTGATCTGGCGTATCTCGCACCGA	C	T	66848668	66854306	Pgl_GLEAN_10031419	K3YG36_SETIT	Uncharacterized protein	LOC101754241 SETIT_013204mg		integral component of membrane [GO:0016021]; cellulose synthase (UDP-forming) activity [GO:0016760]; cell wall organization [GO:0071555]; cellulose biosynthetic process [GO:0030244]
9978657	4	6689410	TGCAGTGTAGGCGAAAACAGAAAGGTCAGCATAGAAAGATTTCACATCACAACACCG	C	T	6689149	6691034	Pgl_GLEAN_10006323	K3Z8L9_SETIT	Uncharacterized protein	LOC101786828 SETIT_022889mg
23591656	4	67359716	TGCAGCTAACCTGCGTCGACCGCAAGGAAGATCTTGTTGGAGGCCGATGGAATCCAAGCCAGGAAGACC	G	A	67357277	67361489	Pgl_GLEAN_10031430	K3YMD8_SETIT	Uncharacterized protein	LOC101771400 SETIT_015417mg		response to cadmium ion [GO:0046686]
23614233	4	67409712	TGCAGTCACCTGGTGTGCTGATCACGCTTGCTTGGGAGTTGGGACTCGGTTGGGAGGTTTGTGCTTGTG	G	A	67408356	67410297	Pgl_GLEAN_10031436	K3YIJ8_SETIT	Uncharacterized protein	LOC101782464 SETIT_014067mg		small ribosomal subunit [GO:0015935]; RNA binding [GO:0003723]; structural constituent of ribosome [GO:0003735]; translation [GO:0006412]
23590500	4	67467036	TGCAGCAGTCGCACGTTGCCGCGGCCGCGGTTCGCGCGACGCAACGCAAACCCAGATAGATCTTGATCT	C	T	67464979	67468574	Pgl_GLEAN_10031438	K3YJM3_SETIT	Uncharacterized protein	LOC101782052 SETIT_014442mg
23630652	4	67816166	TGCAGTAGTAGCAGCGGCGGCACTCCCTCTTGTACTTCTGTTGCGATCACCACCACAACCACTGCCACC	C	T	67813891	67817848	Pgl_GLEAN_10031448	K3YGE6_SETIT	Uncharacterized protein	LOC101779774 SETIT_013314mg		integral component of membrane [GO:0016021]; ATP binding [GO:0005524]; ATPase activity [GO:0016887]
9966781	4	68114527	TGCAGGAATTAATTTCCTCCCAGAAACTCCAGGAAGAGCGAAGGCAGAGCCGAAACGAAAAGAATCGCG	A	G	68112575	68118645	Pgl_GLEAN_10029582	K3YG34_SETIT	Uncharacterized protein	LOC101756392 SETIT_013202mg		nucleic acid binding [GO:0003676]
23630575	4	681326	TGCAGGTCCTCGCGTCCCTGTGGCTGTACAGGCAGATCCTCGACGCCATCGAGGCGAACGATTACGACA	C	T	681205	682758	Pgl_GLEAN_10005849	K3Z5S0_SETIT	Uncharacterized protein	LOC101759707 SETIT_021888mg		integral component of membrane [GO:0016021]; farnesyl-diphosphate farnesyltransferase activity [GO:0004310]; squalene synthase activity [GO:0051996]; ergosterol biosynthetic process [GO:0006696]
23604502	4	68125899	TGCAGTGTTCTCGAGCATTGTGTCGAGGGCTTCGACCCACGAGGTGCTGTCGACCG	G	A	68121951	68126291	Pgl_GLEAN_10029581	K3YGB7_SETIT	Uncharacterized protein	LOC101757084 SETIT_013285mg		"nucleus [GO:0005634]; lipid binding [GO:0008289]; sequence-specific DNA binding [GO:0043565]; regulation of transcription
23604105	4	69025966	TGCAGTCTGCACTACTGAATGCATCATGCATGCATGATCAGTGAACGGCCG	A	G	69025272	69027734	Pgl_GLEAN_10029542	K3YLB3_SETIT	Uncharacterized protein	SETIT_015036mg
23637144	4	6942317	TGCAGGAATGGAGGATCGCGCCGACCGTGCTCACCCTGTGCGAGCACCTGTTCGTGAGCTTTGCTGTGC	C	T	6941696	6958419	Pgl_GLEAN_10015103	K3Z322_SETIT	Uncharacterized protein	SETIT_020940mg
8170666	4	7060114	TGCAGGGGTGCCCGTGCCCGCCGTCCAGGCTCCG	G	A	7059655	7063089	Pgl_GLEAN_10015098	K3Z3M0_SETIT	Uncharacterized protein	LOC101781187 SETIT_021138mg		G-protein beta/gamma-subunit complex binding [GO:0031683]; GTP binding [GO:0005525]; GTPase activity [GO:0003924]; signal transducer activity [GO:0004871]; G-protein coupled receptor signaling pathway [GO:0007186]
9898918	4	7127332	TGCAGGAAGTGGCAAGAACACTACTACTGGGAGCACATGGATGTAACCAAGATTCGCTTCTTCAAGCCC	G	A	7120187	7129741	Pgl_GLEAN_10015092	K3ZCZ3_SETIT	Uncharacterized protein	LOC101779044 SETIT_024423mg		"nucleus [GO:0005634]; DNA binding [GO:0003677]; regulation of transcription
18154988	4	71637276	TGCAGGTCGGCCACCGAACGCCACCATGGACACGGCCTTGAGCCATCGCCACCG	C	G	71634829	71638108	Pgl_GLEAN_10023078	K3YHS6_SETIT	Uncharacterized protein	LOC101764101 SETIT_013795mg		integral component of membrane [GO:0016021]
23603401	4	71637281	TGCAGGTCCTCGACCACCGAACGCCACCATGGACACGGCCTTGAGCCACCGCCACCG	A	G	71634829	71638108	Pgl_GLEAN_10023078	K3YHS6_SETIT	Uncharacterized protein	LOC101764101 SETIT_013795mg		integral component of membrane [GO:0016021]
23634791	4	7219101	TGCAGTTTTTCAAGTTTGTACGTGACAACAAGCTTCGAGAGGGAGACGTCTGCGTCTTCGAGCTGATGA	G	A	7218645	7220617	Pgl_GLEAN_10015090	K3ZEH1_SETIT	Uncharacterized protein	LOC101778631 SETIT_024966mg		"nucleus [GO:0005634]; DNA binding [GO:0003677]; regulation of transcription
23588514	4	7258213	TGCAGAAAGCCACACCTGCACTAGTGCACCTCGATCTCAGGCGAGGCTACACAGTTAAGCAAACAGCAA	T	A	7256577	7259843	Pgl_GLEAN_10015089	K3Z7I5_SETIT	Uncharacterized protein	LOC101777824 SETIT_022505mg		"nucleus [GO:0005634]; DNA binding [GO:0003677]; regulation of transcription
23634635	4	7259330	TGCAGTCCATGAGCCATGACGAAATCCTCCCACCTAGACGTGAGGAGCAGCTCATCGGCATGCTTTTCT	T	C	7256577	7259843	Pgl_GLEAN_10015089	K3Z7I5_SETIT	Uncharacterized protein	LOC101777824 SETIT_022505mg		"nucleus [GO:0005634]; DNA binding [GO:0003677]; regulation of transcription
9975905	4	78593371	TGCAGCTTCTTGGTGGTTGTCCTTCGCTGCTCGGGTTGCGACAGGCTCTGGAAACCG	A	G	78593020	78595996	Pgl_GLEAN_10019616	K3YHN9_SETIT	Uncharacterized protein	LOC101772610 SETIT_013757mg		endoplasmic reticulum [GO:0005783]; Golgi apparatus [GO:0005794]; integral component of membrane [GO:0016021]; vacuolar membrane [GO:0005774]
23641358	4	78790087	TGCAGGAGCTCATGGAGGAGGTCATCTCCTGGCTCTCTACCAAACCGCCG	C	G	78789958	78793319	Pgl_GLEAN_10019620	K3YLL8_SETIT	Uncharacterized protein	LOC101770883 SETIT_015142mg		chromosome [GO:0005694]; nucleus [GO:0005634]; histone-lysine N-methyltransferase activity [GO:0018024]; zinc ion binding [GO:0008270]
9964435	4	7880937	TGCAGAGGGAGGCGATGCCGTGGGCGGCGCGGCTGCTGTCCGTGGCGTGCGTGTCCGTCGCCGCCAAGA	G	T	7879898	7881471	Pgl_GLEAN_10012907	K3Z7J2_SETIT	Uncharacterized protein	LOC101774293 SETIT_022512mg		nucleus [GO:0005634]
23639103	4	78934779	TGCAGCGCGCCGCCGCGCTCTAGAACCCGCAGCTCGTCGACATGATCAGGGGCCTCAACGCCGACCTCG	C	A	78933767	78936411	Pgl_GLEAN_10019627	K3YJX4_SETIT	Uncharacterized protein	LOC101768187 SETIT_014543mg		cell [GO:0005623]; electron transfer activity [GO:0009055]; protein disulfide oxidoreductase activity [GO:0015035]; cell redox homeostasis [GO:0045454]
23623543	4	79580143	TGCAGCTCGGATTCATGCTCATAGCTCTGATCTGGAAGTTCGATTTCTCACCATTTATGATCCTTGTCA	C	T	79579764	79582975	Pgl_GLEAN_10014812	K3YJ16_SETIT	Uncharacterized protein	LOC101764229 SETIT_014235mg		chloroplast envelope [GO:0009941]; chloroplast stroma [GO:0009570]; chloroplast thylakoid membrane [GO:0009535]; stromule [GO:0010319]; response to cold [GO:0009409]; response to cytokinin [GO:0009735]; response to light stimulus [GO:0009416]; response to sucrose [GO:0009744]
9901418	4	79580646	TGCAGGTGAGTATCATCAGCCAGGCGCTCATCTTCGTGACGCGCTCCCGTGGCTGGTCCTTCACCGAGA	T	C	79579764	79582975	Pgl_GLEAN_10014812	K3YJ16_SETIT	Uncharacterized protein	LOC101764229 SETIT_014235mg		chloroplast envelope [GO:0009941]; chloroplast stroma [GO:0009570]; chloroplast thylakoid membrane [GO:0009535]; stromule [GO:0010319]; response to cold [GO:0009409]; response to cytokinin [GO:0009735]; response to light stimulus [GO:0009416]; response to sucrose [GO:0009744]
23645499	4	820058	TGCAGCGGAGGCGGTCGGCGATGAGGTCGCGCCAGGCCCTGGAGACGCACTTTAACCG	C	A	816694	821126	Pgl_GLEAN_10005854	K3Z4L3_SETIT	Uncharacterized protein	LOC101755115 SETIT_021481mg
23622147	4	8685812	TGCAGAGACAAAGAAGAACAATTTTCAGTCAGATTCAGGCTCCTTCAGAACTGAGACAACACAGCTAGA	C	T	8684394	8686089	Pgl_GLEAN_10015293	K3Z623_SETIT	Uncharacterized protein	LOC101763637 SETIT_021991mg
23592059	4	88444261	TGCAGCTGCTACGACTACGAACATGTATATACTCCATGCATAATTGGATACATATATACGACACGTTTG	C	G	88442138	88444696	Pgl_GLEAN_10029616	K3YJI9_SETIT	Uncharacterized protein	LOC101770602 SETIT_014408mg		"nucleus [GO:0005634]; DNA binding [GO:0003677]; regulation of transcription
9898399	4	959019	TGCAGCTGGGCAAGATGAACATCGCGTCCTGGGCCAGCAAGGAGGAAGGCCTCCTCGCGGCCCATGCCG	G	C	957161	959776	Pgl_GLEAN_10005346	K3ZDP2_SETIT	Uncharacterized protein	LOC101781188 SETIT_024681mg
9919736	4	95784826	TGCAGTGAGTTGGCGCGCGCTTCGTCGGCGGCGAGGAGGCGGCGGAGGTACCG	G	A	95784677	95789462	Pgl_GLEAN_10031993	K3YGI7_SETIT	Uncharacterized protein	LOC101769392 SETIT_013355mg		nuclear chromosome [GO:0000228]
9906369	4	95784876	TGCAGATCAAGAACAACAGGGCCGCAGCTGCGTCCACGCAGTCCG	G	A	95784677	95789462	Pgl_GLEAN_10031993	K3YGI7_SETIT	Uncharacterized protein	LOC101769392 SETIT_013355mg		nuclear chromosome [GO:0000228]
9991355	4	96065121	TGCAGAAGAACCGTACCAGCGAGGCCGCAGCCGTGGCTCCG	T	A	96062248	96067530	Pgl_GLEAN_10032000	K3YGS0_SETIT	Uncharacterized protein	LOC101763305 SETIT_013438mg
9974990	4	96729000	TGCAGCGGCGAGAGGTTGTCGTTGATGAACTCGTCGAATGTCCG	C	T	96725757	96729005	Pgl_GLEAN_10032022	K3YJ44_SETIT	Uncharacterized protein	LOC101757479 SETIT_014263mg		integral component of membrane [GO:0016021]
18122807	4	97313378	TGCAGGATCGCAAAGGATGTTGTCCAAGGCTCGCCGCACAACCTCCTGGAGTCGGTGGCTCACTCGATC	C	G	97309110	97318382	Pgl_GLEAN_10016065	K3YGR9_SETIT	Uncharacterized protein	LOC101766555 SETIT_013437mg		RNA binding [GO:0003723]
23600652	4	97471830	TGCAGCCTGCTGCTCTGTGGCCGGCCTGTTCTTATGTGACCGTGACGCCCG	T	C	97467525	97472124	Pgl_GLEAN_10016058	K3YH38_SETIT	Uncharacterized protein	LOC101765464 SETIT_013546mg		metal ion binding [GO:0046872]; nucleic acid binding [GO:0003676]
9964223	4	97531256	TGCAGAGAAAGAGATGTTTGACATGGAAATGGACGATGACGCATTGGTCAGACCAGAGGATCCTGAGCT	T	C	97528416	97537365	Pgl_GLEAN_10016056	K3YGW4_SETIT	Uncharacterized protein	LOC101764388 SETIT_013482mg		"transferase activity
23618880	4	98330019	TGCAGGCCTTCAGCGTGGAGCCGTGGAGGCAGTCAAGGGCTCAGGGGCCAGGGCGCCG	C	G	98329805	98334356	Pgl_GLEAN_10027226	K3YJS5_SETIT	Uncharacterized protein	LOC101773701 SETIT_014494mg		nucleus [GO:0005634]; DNA replication [GO:0006260]
23636302	5	100647113	TGCAGTTGCCTAACCTGCCAGAATTCAGAAACAGTTAATTCACAGGCACAGCACTACGCCG	T	C	100643842	100648045	Pgl_GLEAN_10021086	K4A6V1_SETIT	Uncharacterized protein	LOC101783907 SETIT_034606mg
9975567	5	100647171	TGCAGCTGAATTTGCATCAGGAGAGGTCCATGAGGGTCATGCTTGATCGGGCGATTGGCCG	G	A	100643842	100648045	Pgl_GLEAN_10021086	K4A6V1_SETIT	Uncharacterized protein	LOC101783907 SETIT_034606mg
23633499	5	100647851	TGCAGACAAAGGAACTGATAGCTGAGATTGAATTGCTCGAGGAGGAAATCGCCAACCGTGAGCAACACG	G	T	100643842	100648045	Pgl_GLEAN_10021086	K4A6V1_SETIT	Uncharacterized protein	LOC101783907 SETIT_034606mg
23600277	5	101052018	TGCAGCCCAGCCAAAAAAGCTTCTCGATCGAAATTTAGTGCAGCAGCGGTGCGGACCG	A	G	101051036	101052172	Pgl_GLEAN_10021071	K4ABL6_SETIT	GATA transcription factor	LOC101753923 SETIT_036273mg	FUNCTION: Transcriptional activator that specifically binds 5'-GATA-3' or 5'-GAT-3' motifs within gene promoters. {ECO:0000256|PIRNR:PIRNR016992}.	"nucleus [GO:0005634]; DNA binding transcription factor activity [GO:0003700]; sequence-specific DNA binding [GO:0043565]; zinc ion binding [GO:0008270]; positive regulation of transcription
9974567	5	101247781	TGCAGCCTTTTGACCCCATCGGGGCGGGCACCG	G	T	101247003	101248795	Pgl_GLEAN_10014257	K4ADE2_SETIT	Uncharacterized protein	LOC101757030 SETIT_036899mg		extracellular region [GO:0005576]; sexual reproduction [GO:0019953]
23612366	5	102267079	TGCAGCTAGTGCGCGACCGTGAGGATATATCAGCCACGCGAGCGATCGCGGCGGATCGGAGAGATGAAC	G	T	102264428	102267791	Pgl_GLEAN_10006000	K4A8X8_SETIT	Uncharacterized protein	LOC101755679 SETIT_035334mg		plasmodesma [GO:0009506]; protein dimerization activity [GO:0046983]; double fertilization forming a zygote and endosperm [GO:0009567]
23633793	5	103462904	TGCAGCAGCCGCGTCGTCAGCATGCGCGCGCGGTGCGCCGCCTCCTCCTTCTCGGGCTCCTCCTTCCGA	C	T	103460048	103463898	Pgl_GLEAN_10035130	K4ABH4_SETIT	Uncharacterized protein	LOC101763784 SETIT_036231mg
23616818	5	103463825	TGCAGCAAGCTGCGAAATTGCTAGGAAAGCATACAATGGAGTCTCCG	A	G	103460048	103463898	Pgl_GLEAN_10035130	K4ABH4_SETIT	Uncharacterized protein	LOC101763784 SETIT_036231mg
23594286	5	103555663	TGCAGTATACACATAAACCAAAGTCAATTTATTAGCCAAAGGTGTCACGCTGTTTTCTTCTACTAGATA	T	A	103552325	103556939	Pgl_GLEAN_10035133	K4A7G8_SETIT	Uncharacterized protein	LOC101765003 SETIT_034824mg		integral component of membrane [GO:0016021]; transmembrane transporter activity [GO:0022857]; oligopeptide transport [GO:0006857]
9916046	5	103850533	TGCAGGCGTTCGCGCGGCGGTTCGATCTGCTCCG	G	A	103847442	103851072	Pgl_GLEAN_10035139	K4AA35_SETIT	Flavin-containing monooxygenase (EC 1.-.-.-)	LOC101768525 SETIT_035741mg		"flavin adenine dinucleotide binding [GO:0050660]; N
23595031	5	104403787	TGCAGTTCACTGCAACCAGTGTCGAGATCAGCTTGTATGGGGACATGCTCCTTCTGTGACTCGGTGTCT	G	T	104402931	104405840	Pgl_GLEAN_10035166	K4A5D8_SETIT	Uncharacterized protein	LOC101782006 SETIT_034092mg		"GTP binding [GO:0005525]; hydrolase activity
23633385	5	104808322	TGCAGCGCGTGGTCGCGATGATCGAGGCCATACGAGAGGAACAGAGAGAAGAGGAGGCGGCAACGGCGG	G	A	104805451	104813456	Pgl_GLEAN_10035186	K4A815_SETIT	Uncharacterized protein	LOC101758095 SETIT_035021mg		"heme binding [GO:0020037]; iron ion binding [GO:0005506]; monooxygenase activity [GO:0004497]; oxidoreductase activity
23592507	5	104808388	TGCAGGACGGCCTCCTGGTCGTCGTCGGCGTCCTCGTCCTCGCCGCCGTCTCGAACGGCCACCGCAGCG	C	G	104805451	104813456	Pgl_GLEAN_10035186	K4A815_SETIT	Uncharacterized protein	LOC101758095 SETIT_035021mg		"heme binding [GO:0020037]; iron ion binding [GO:0005506]; monooxygenase activity [GO:0004497]; oxidoreductase activity
23613082	5	104841676	TGCAGGAGTGACCGAGTGAGCCGCCCCTGCTGGGGCTCGTCGTGGCAGCGGGGCTCGCGGCCG	G	A	104840270	104850349	Pgl_GLEAN_10035187	K4A560_SETIT	Uncharacterized protein	LOC101759595 SETIT_034014mg
23622450	5	104977418	TGCAGATCAGCGCCATCCGCTCGCCGTTCGCGGAGACGAGCGACCTGTTCGAGACGGGGGGAGGAAGCA	A	G	104974265	104980218	Pgl_GLEAN_10035200	K4AEP6_SETIT	Uncharacterized protein	LOC101764867 SETIT_037353mg		integral component of membrane [GO:0016021]
23612601	5	108210918	TGCAGCTGCCGTCGCAACCACGGTGCCGCCGCCAGCCAGGCCCGCCGTGGCGTTCCTCGCGCTGCCGAA	C	G	108210422	108215189	Pgl_GLEAN_10027787	K4AAD5_SETIT	Uncharacterized protein	LOC101776202 SETIT_035842mg		integral component of membrane [GO:0016021]; membrane insertase activity [GO:0032977]
23634532	5	108863241	TGCAGGTCGCGGTGTCCTCCATCACCGCCAACCCCTCCTCTCCCACCGCCTCCGCCTCCGCCGCCGCCT	T	C	108860223	108864693	Pgl_GLEAN_10009040	K4A9F5_SETIT	Uncharacterized protein	LOC101777707 SETIT_035511mg		plasma membrane [GO:0005886]
9965761	5	108863982	TGCAGCGAGCGCAGCGGGAGTTCAAGCTCCTGTTTGTGTATCTCCACTCTCCTGATCACCCG	C	A	108860223	108864693	Pgl_GLEAN_10009040	K4A9F5_SETIT	Uncharacterized protein	LOC101777707 SETIT_035511mg		plasma membrane [GO:0005886]
23595508	5	108894209	TGCAGCACTAGGGGCTAATTGCAAACCGAGAAGCCGCAAGGGGTGGGTGAAGTGCGAAACAGAGAAGGT	G	T	108890332	108896916	Pgl_GLEAN_10009038	K4A5Q9_SETIT	Uncharacterized protein	LOC101779857 SETIT_034213mg
23632574	5	110570874	TGCAGGGTGGTAGATGAACAAACCTGTTCAATCAACCCTTTGGGTAAACCCCG	A	G	110568808	110571622	Pgl_GLEAN_10008675	K4ABI3_SETIT	Mitogen-activated protein kinase (EC 2.7.11.24)	LOC101786841 SETIT_036240mg		intracellular [GO:0005622]; ATP binding [GO:0005524]; MAP kinase activity [GO:0004707]
23634522	5	110751153	TGCAGGTCCTGCTGCCGCCGCCGCTCATGCTGCTTCTCCTTCCGTGTGGTCTTCTTATTATCGGACGGC	A	C	110749426	110752471	Pgl_GLEAN_10008669	K4A6X7_SETIT	Uncharacterized protein	LOC101753795 SETIT_034632mg		NAD binding [GO:0051287]; oxidation-reduction process [GO:0055114]
23618733	5	111790531	TGCAGGCACCTCAAGAAGGTGATTGTCACGGCAATACGAGAGCACAAAGGAAGCCG	C	T	111786905	111793417	Pgl_GLEAN_10001290	K3ZQT3_SETIT	Uncharacterized protein	LOC101772901 SETIT_028963mg
23637334	5	111793349	TGCAGGTTTACTTGGAAAGAAGTGTGACCTCCTGGTGAACCCAAGAGCTATGGTCCCATCATGGACCGA	G	A	111786905	111793417	Pgl_GLEAN_10001290	K3ZQT3_SETIT	Uncharacterized protein	LOC101772901 SETIT_028963mg
23622904	5	112179691	TGCAGCAGTTCTTCGCGCGCAACTTCAACCGCCGCGCGCGGCGGCTCGCCGCCATCGTCGACCCTTACC	T	C	112179466	112183795	Pgl_GLEAN_10024896	K3YJ04_SETIT	Uncharacterized protein	LOC101761003 SETIT_014013mg		integral component of membrane [GO:0016021]
23611339	5	114744925	TGCAGCAGCCGTACGTGCGGGTTGTGCTGATCCTTATCTCGACGCCCAAAAGCTTCTTCTCTGGAAGGG	A	G	114743776	114745760	Pgl_GLEAN_10034328	K4ADM1_SETIT	Uncharacterized protein	LOC101757563 SETIT_036978mg		6-phosphogluconolactonase activity [GO:0017057]; carbohydrate metabolic process [GO:0005975]; pentose-phosphate shunt [GO:0006098]
23611517	5	114857539	TGCAGCATCGAGTACACGAGCCTCCGCGACGTGCTGGAGGAGGAGGAGGAGTGCGGCGGCGGCGGCGGG	C	G	114856156	114858305	Pgl_GLEAN_10034337	K3ZA78_SETIT	Uncharacterized protein	LOC101774295 SETIT_023449mg		large ribosomal subunit [GO:0015934]; structural constituent of ribosome [GO:0003735]; translation [GO:0006412]
9920869	5	114857605	TGCAGCTGCTGCCGCTACGCCCGATGCTGCTGCTCCG	T	C	114856156	114858305	Pgl_GLEAN_10034337	K3ZA78_SETIT	Uncharacterized protein	LOC101774295 SETIT_023449mg		large ribosomal subunit [GO:0015934]; structural constituent of ribosome [GO:0003735]; translation [GO:0006412]
23599877	5	115235543	TGCAGCAGCTCTGGACCTACGCCACCGACGAGCAAAGCCCCCACAAACCG	A	T	115234674	115235904	Pgl_GLEAN_10034348	K4ADV9_SETIT	Uncharacterized protein	LOC101760540 SETIT_036676mg		metal ion binding [GO:0046872]; metal ion transport [GO:0030001]
23599878	5	115235553	TGCAGCAGCTCTGGACCTACGCCACCGACGAGCAAAGCCG	C	T	115234674	115235904	Pgl_GLEAN_10034348	K4ADV9_SETIT	Uncharacterized protein	LOC101760540 SETIT_036676mg		metal ion binding [GO:0046872]; metal ion transport [GO:0030001]
9967047	5	115255656	TGCAGGATTGACCATTATTTGGGCAAGGAGCTGGTCGAGAACCTGTCGGTCCTCCGCTTCTCCAACCTC	T	C	115255323	115259382	Pgl_GLEAN_10034351	K4A724_SETIT	Uncharacterized protein	LOC101762566 SETIT_034680mg
23611016	5	115262940	TGCAGATTTACCTTGCCTGCATCTGCCTGAGTGCCTGACTGGATCAAAGGAGCCGATATGCTTCCTCCT	T	C	115260339	115272086	Pgl_GLEAN_10034352	K4AAF0_SETIT	Uncharacterized protein	LOC101763377 SETIT_035857mg
9894469	5	115270700	TGCAGATGGTCACAGCTCACACTTTCAGAGATGATTGGGGTTTGTGGGTGATGGCAATTAGTTGCTTCA	A	G	115260339	115272086	Pgl_GLEAN_10034352	K4AAF0_SETIT	Uncharacterized protein	LOC101763377 SETIT_035857mg
9893628	5	117484222	TGCAGAGCGTCACCATCCGCTGGGGCAAGGTCATCGACTGGATCGCCTTCTCGTACCTGGACGGCGACG	G	A	117480530	117487142	Pgl_GLEAN_10034914	K4AL85_SETIT	Uncharacterized protein	LOC101776622 SETIT_039665mg		carbohydrate binding [GO:0030246]
23631765	5	117484288	TGCAGCCGCTGCGGCGCCGCCGTGATGTCGCGGGCGCTCCCGCCG	G	A	117480530	117487142	Pgl_GLEAN_10034914	K4AL85_SETIT	Uncharacterized protein	LOC101776622 SETIT_039665mg		carbohydrate binding [GO:0030246]
23611421	5	118321473	TGCAGCAGGCACGACGCCGCGGTCTACAAGCTGACGGCGGCCTCCCGCCTCCTCGTCAGGGGCAAGCAG	G	A	118321168	118324171	Pgl_GLEAN_10034895	K4A871_SETIT	Uncharacterized protein	LOC101755273 SETIT_035077mg		integral component of membrane [GO:0016021]; calcium:proton antiporter activity [GO:0015369]
23625977	5	120011998	TGCAGCAACATAGGTCCGTCACCTTGCCAATCTTGGTGTTGCCCACATCTCCG	A	G	120008837	120018264	Pgl_GLEAN_10021849	K4A4S4_SETIT	Uncharacterized protein	LOC101784848 SETIT_033878mg		"spliceosomal complex [GO:0005681]; mRNA splicing
9892839	5	120103756	TGCAGAATGTCAAGGGGGATAGACCATTGTCGAGGGTTCAGATCAGTACCATGGCACTCAAGGATAACC	A	C	120099420	120104080	Pgl_GLEAN_10021853	K4A7F3_SETIT	Uncharacterized protein	LOC101752696 SETIT_034808mg
9991452	5	120103924	TGCAGACCTCTGTTGGAGTCAGCTGGCCG	G	C	120099420	120104080	Pgl_GLEAN_10021853	K4A7F3_SETIT	Uncharacterized protein	LOC101752696 SETIT_034808mg
9974737	5	120459203	TGCAGCGCATGAGCCCCGTGCTGACGGGGACGGCGCGCCAGTTGCCCG	C	T	120459133	120465467	Pgl_GLEAN_10024858	K4ALX8_SETIT	Uncharacterized protein	LOC101763918 SETIT_039913mg		"integral component of membrane [GO:0016021]; transferase activity
23629540	5	121272521	TGCAGCATATCTGGAGCATATTTCCATGGAGAATCCGACAGCGAAATACTCCTGAGAAAAATGGCCGAG	G	A	121270220	121275227	Pgl_GLEAN_10024825	K4A5E5_SETIT	Uncharacterized protein	LOC101782422 SETIT_034099mg		"plasma membrane [GO:0005886]; phospholipid binding [GO:0005543]; protein serine/threonine phosphatase activity [GO:0004722]; maintenance of meristem identity [GO:0010074]; regulation of transcription
23613253	5	121415394	TGCAGGCATGGGTCTCCCCCTCGAGCAGTGGCGCGGCGGCGAGGCGGACGGCAAGGAGGCGGCGGCGGA	G	A	121415332	121417302	Pgl_GLEAN_10024822	K4AMW6_SETIT	Uncharacterized protein	LOC101783630 SETIT_040262mg		"heme binding [GO:0020037]; iron ion binding [GO:0005506]; oxidoreductase activity
23611288	5	121968684	TGCAGCAGCAAGTACCTGAGATGATGCATTGGGAGGTCGTACTAGCAGGATATCATATCGCTTCATCCT	T	C	121966898	121970434	Pgl_GLEAN_10011926	K4ABQ0_SETIT	Uncharacterized protein	LOC101786452 SETIT_036307mg		"transferase activity
9921665	5	122008319	TGCAGGCAGCGTCTTTCAGCACCCCTCGCCGTTTCATCATCTCCCTGACGTCGCGAACGCCGTCCCACT	A	C	122008195	122009895	Pgl_GLEAN_10011923	K4AJZ3_SETIT	Uncharacterized protein	LOC101770433 SETIT_039216mg		"nucleus [GO:0005634]; DNA binding [GO:0003677]; regulation of transcription
9921222	5	122011911	TGCAGAGAAGTACAGGGAGTACGGCGAGGACAGGTGGTTCTTCTTCACCAAGAGGGAGCGCAAGCACGA	G	A	122011319	122012317	Pgl_GLEAN_10011921	K4ACF9_SETIT	Peroxidase (EC 1.11.1.7)	LOC101753387 SETIT_036566mg		extracellular region [GO:0005576]; heme binding [GO:0020037]; metal ion binding [GO:0046872]; peroxidase activity [GO:0004601]; hydrogen peroxide catabolic process [GO:0042744]; response to oxidative stress [GO:0006979]
8169353	5	123149194	TGCAGGATGTCGCGCAGGTTGCTGACGGTGAAGACGTCCCCCACGACGTCCTTCCG	C	T	123149113	123151519	Pgl_GLEAN_10029792	K4AB78_SETIT	Uncharacterized protein	LOC101763920 SETIT_036135mg
23622075	5	123149274	TGCAGAAGCTCGCCACCGACGTGCTGACAGCGCTGGCCATGGACGAGCACGGAAAGAAGGCAGTCGTGG	C	T	123149113	123151519	Pgl_GLEAN_10029792	K4AB78_SETIT	Uncharacterized protein	LOC101763920 SETIT_036135mg
9964015	5	123188539	TGCAGAATGAAGGTCGGTCTAAAATAGCAAGACATCGGTCAGAATGGCATCTGAATTACACAAACAGCA	A	G	123188259	123189606	Pgl_GLEAN_10029794	K4AJ10_SETIT	Uncharacterized protein	SETIT_038874mg
9976857	5	123311187	TGCAGGCGGCAGCCGCCGCGCGCTCCGCATCGGCAGCGGAGCTCCG	C	G	123308825	123313449	Pgl_GLEAN_10029801	K4A8T2_SETIT	Uncharacterized protein	LOC101762444 SETIT_035288mg		integral component of membrane [GO:0016021]; transmembrane transporter activity [GO:0022857]
23625019	5	123452540	TGCAGTTTCTACCGAGATGTTTGGACCCATGTCCCGTTCGACCACCCCAAGACGTTCGACAAGCTGGCC	A	C	123450481	123455501	Pgl_GLEAN_10029809	K4A916_SETIT	Uncharacterized protein	LOC101759597 SETIT_035372mg		actin binding [GO:0003779]
18139065	5	123804849	TGCAGCCGCACCACATCCTCGACGCGCTCGACGAGGTCCAGGGCTCCG	G	A	123801260	123807152	Pgl_GLEAN_10008136	K4A5Y9_SETIT	Sucrose synthase (EC 2.4.1.13)	LOC101784175 SETIT_034293mg	FUNCTION: Sucrose-cleaving enzyme that provides UDP-glucose and fructose for various metabolic pathways. {ECO:0000256|RuleBase:RU280817}.	sucrose synthase activity [GO:0016157]; sucrose metabolic process [GO:0005985]
23592915	5	124053202	TGCAGGCATGGCAGTGGCAGGCATGGGATCGAATGGAGGAGCCTTGACGCTGCACATGTGAACTATACG	A	T	124053160	124056758	Pgl_GLEAN_10008128	K4A8J3_SETIT	Uncharacterized protein	LOC101785779 SETIT_035199mg		pseudouridine synthase activity [GO:0009982]; RNA binding [GO:0003723]; pseudouridine synthesis [GO:0001522]
23624035	5	124053708	TGCAGGCCATCAGGAGCTGCTCCTCCTCCGAGAGCGGCAGCGAGCACGACGAGGAGTAGGCAGGCGGCG	C	A	124053160	124056758	Pgl_GLEAN_10008128	K4A8J3_SETIT	Uncharacterized protein	LOC101785779 SETIT_035199mg		pseudouridine synthase activity [GO:0009982]; RNA binding [GO:0003723]; pseudouridine synthesis [GO:0001522]
23589786	5	125396811	TGCAGATTCTTTGCTTTGAGATGCTCGCAGCTGTTACGGTTGGTCGATCAGGATGGATTAGTCCCGAGA	G	A	125394247	125401859	Pgl_GLEAN_10004263	K4A727_SETIT	Uncharacterized protein	LOC101758515 SETIT_034683mg		integral component of membrane [GO:0016021]; calcium ion binding [GO:0005509]
23619233	5	125515045	TGCAGGGGTCTGTAGCCTCTGGACGCTTCCTCCTCGTCCTCTCCTCTTCCGAGCCCG	C	T	125513704	125517122	Pgl_GLEAN_10004272	K4ACK5_SETIT	Uncharacterized protein	LOC101762568 SETIT_036612mg
23617982	5	125516463	TGCAGCTAACTGTGGGGGAACGATGGCCATCTTCGCTGCACGCCG	T	C	125513704	125517122	Pgl_GLEAN_10004272	K4ACK5_SETIT	Uncharacterized protein	LOC101762568 SETIT_036612mg
9963837	5	125589199	TGCAGAACACGCTCAACTTCCTCATCCAAGGCCACAACATGACGCTGGTCGAGGTGGAGGGCACGCACA	C	T	125587911	125591009	Pgl_GLEAN_10004280	K4APF5_SETIT	Uncharacterized protein	LOC101766916 SETIT_040803mg		"chloroplast stroma [GO:0009570]; ATP binding [GO:0005524]; ATPase activity
9901465	5	126218601	TGCAGGTGCCCGTGTGACGATCGCGCGCTGGAGTAGGCAAGCTGGTGGATGGGAGCCAAGGCAATGTCG	C	G	126218571	126221074	Pgl_GLEAN_10026152	K4ACR2_SETIT	Uncharacterized protein	LOC101754998 SETIT_036669mg
23596217	5	126410641	TGCAGTTGCTGGATATCGATCCAAAAAGCCTGTGGAGATTGCGACGTACTATTTGTATAAAGTAATTTT	A	C	126409453	126413513	Pgl_GLEAN_10026158	K4A5R0_SETIT	Uncharacterized protein	LOC101757432 SETIT_034214mg
23591051	5	126430314	TGCAGCCTACCAATGCAAGCAGGCGTACTGTTTTGTTTTCTCATTAGAAAAATAGGCGTTGACACTTTA	T	A	126429436	126430542	Pgl_GLEAN_10026161	K4ABJ4_SETIT	Uncharacterized protein	LOC101758783 SETIT_036251mg
23602153	5	126575651	TGCAGGAGCAGGACCAAGCTGCGTTGAAAGATGGCAGGGCTCGCCGCGGCAGCGCCG	A	G	126567291	126578080	Pgl_GLEAN_10026173	K4A732_SETIT	Glucose-6-phosphate 1-dehydrogenase (EC 1.1.1.49)	LOC101767719 SETIT_034688mg	"FUNCTION: Catalyzes the rate-limiting step of the oxidative pentose-phosphate pathway	which represents a route for the dissimilation of carbohydrates besides glycolysis. {ECO:0000256|RuleBase:RU362120}."
23589931	5	126690055	TGCAGCAAGCAGGTGGATTGGACGCGCACGCGCCCATGCCCGAGGGGCACGCGGTGGCGAAGCCACGCG	C	G	126689399	126690625	Pgl_GLEAN_10026178	K4AC77_SETIT	Hexosyltransferase (EC 2.4.1.-)	LOC101769741 SETIT_036484mg		inositol 3-alpha-galactosyltransferase activity [GO:0047216]; galactose metabolic process [GO:0006012]
9973874	5	127311166	TGCAGCAGTTACCCTACAGGTTTGATTGCCG	T	G	127307645	127315987	Pgl_GLEAN_10000382	K4A6B0_SETIT	Uncharacterized protein	LOC101769203 SETIT_034414mg		"integral component of membrane [GO:0016021]; ATP binding [GO:0005524]; ATPase activity
23633695	5	127875489	TGCAGCAAAGACAACAGGCGGATTTCATTTCAGATCTCAAGAGATAGGTGAATAAATCATTTGTAACAC	A	G	127874599	127876267	Pgl_GLEAN_10009183	K4AI43_SETIT	Uncharacterized protein	SETIT_038550mg		nucleus [GO:0005634]
23629541	5	128470964	TGCAGCATCACCTCGATCTCCTTGACGACCTCGCTCATGGACGGCCTGGCCGTGGCCACCTCGTCGACG	C	G	128468698	128471482	Pgl_GLEAN_10009675	K4A8J1_SETIT	"Alpha-1	3-glucosyltransferase (EC 2.4.1.-)"	LOC101773240 SETIT_035197mg
23612108	5	128501160	TGCAGCGCGGGGAGCAGTTTCGCGTCCTTTTCGACGGAAAACCGTGTCCTTGTAGTCGTCACGCGGCGC	A	C	128499737	128502416	Pgl_GLEAN_10009672	K4A7U2_SETIT	Uncharacterized protein	LOC101771740 SETIT_034948mg		cytoplasm [GO:0005737]; manganese ion binding [GO:0030145]; phosphoglycerate mutase activity [GO:0004619]; glucose catabolic process [GO:0006007]
23614236	5	128502406	TGCAGTCATGCGCCTCGGAAGCTGGGAAAGCGTGCCGACTCCCGTGCTCTGCTCTCTCTGCCCTGCCCC	T	C	128499737	128502416	Pgl_GLEAN_10009672	K4A7U2_SETIT	Uncharacterized protein	LOC101771740 SETIT_034948mg		cytoplasm [GO:0005737]; manganese ion binding [GO:0030145]; phosphoglycerate mutase activity [GO:0004619]; glucose catabolic process [GO:0006007]
23640723	5	128503987	TGCAGCTGATCGAACCTCGAGTGCACGCCGCCGTCGCTGAGCAGGCCGATGAGGTGCAGGGTACCGTTC	A	G	128503769	128509253	Pgl_GLEAN_10009671	A0A0Q3UWG3_SETIT	Uncharacterized protein (Fragment)	SETIT_0340171mg
23596148	5	128504362	TGCAGTGCATCCTGACAAAACAGTAGCTGATCAGTTACTACCTCATAACGATCCATGGTGACGTACATC	G	A	128503769	128509253	Pgl_GLEAN_10009671	A0A0Q3UWG3_SETIT	Uncharacterized protein (Fragment)	SETIT_0340171mg
18167571	5	128505847	TGCAGGTTCCGATCGCCATAGGAGGTCCTGGGCTTGCCCCTGGTACCAGGTTCCG	T	G	128503769	128509253	Pgl_GLEAN_10009671	A0A0Q3UWG3_SETIT	Uncharacterized protein (Fragment)	SETIT_0340171mg
23636335	5	128722502	TGCAGACGGTAGCACGAAGCGGCGGTGATGTGCTCCACACAGAGGCCG	C	G	128717068	128722605	Pgl_GLEAN_10001837	K4ALV8_SETIT	Uncharacterized protein	LOC101752861 SETIT_039893mg		ATP binding [GO:0005524]; protein kinase activity [GO:0004672]
23622326	5	129281689	TGCAGAGGAAGAAGACGGTGATGCTCCAGGGGTGAGACGGCGACGAGGAACGGCGGCGGTTCTTCGTCT	G	A	129281572	129281820	Pgl_GLEAN_10030171	K4ALL8_SETIT	Uncharacterized protein	SETIT_039799mg		protein dimerization activity [GO:0046983]
23594559	5	129398222	TGCAGTCTTCACGCTCGACGTGCGACCCAGTCCGAGCCACGCCCACGCGTACGTACGTGCCACGGTGCC	G	T	129398106	129405828	Pgl_GLEAN_10030165	K4A601_SETIT	Uncharacterized protein	LOC101777995 SETIT_034305mg		integral component of membrane [GO:0016021]
23619174	5	129726766	TGCAGGGGACCAAAAACAGGGGTAACATCAAGTGGAAGAGATCGAGATCAATCGGATTCCG	G	T	129723026	129730361	Pgl_GLEAN_10030149	K4A5K6_SETIT	Histone-lysine N-methyltransferase (EC 2.1.1.43)	LOC101784446 SETIT_034160mg		PcG protein complex [GO:0031519]; histone-lysine N-methyltransferase activity [GO:0018024]
23612319	5	130119090	TGCAGCTACACAGTGGGTTGCCGCCGCCGCTCGCTCTTGCTTCTGCGGCACTCTACTACCGCGTGCTCC	T	G	130117424	130119635	Pgl_GLEAN_10030127	K4A6S1_SETIT	Uncharacterized protein	LOC101760132 SETIT_034576mg
23595178	5	130132408	TGCAGTTGTCACGCGATCCCATGATTACCCTTCTCCTCGCTTTCAACACCCTTCATTTCAGCTTTCCAT	C	T	130129220	130136079	Pgl_GLEAN_10030126	K4A542_SETIT	Uncharacterized protein	LOC101775152 SETIT_033996mg		metal ion binding [GO:0046872]
23590332	5	130270492	TGCAGCAGCCGCCACGCCCGCGTCCCGAACGACGGCTTCCTCGTCGGCGCCGCCTTCCCTCCCGCCATT	G	A	130266295	130276417	Pgl_GLEAN_10030121	K4AMM2_SETIT	Uncharacterized protein	LOC101764593 SETIT_040166mg
23601587	5	130313947	TGCAGCTGATGCAAGCAGACGGTATCCG	C	T	130312234	130315778	Pgl_GLEAN_10030120	K4A676_SETIT	Uncharacterized protein	LOC101765009 SETIT_034381mg		metal ion binding [GO:0046872]
23599501	5	130819116	TGCAGCAATGGCCTCCGCCAACAGCTGGACCCTCGAGATCGCGTCCCCG	G	A	130816529	130820362	Pgl_GLEAN_10014355	K4A721_SETIT	Uncharacterized protein	LOC101757964 SETIT_034677mg		nucleolus [GO:0005730]; rRNA processing [GO:0006364]
9989718	5	130909874	TGCAGTAAACAGCTGTAAAATCGTGGCGCCGCCACGGCGGCCGAGATAGATCCCCTCGACAACGGCAAC	T	G	130909417	130910375	Pgl_GLEAN_10014349	K4ACF1_SETIT	Uncharacterized protein	LOC101755684 SETIT_036558mg
23589769	5	130924606	TGCAGATTCAGCGGTCTCGATTCTCGAACAAGAATGCGACAGCAGATAAATTACTCTGAAGTCTGAACC	G	A	130921718	130926440	Pgl_GLEAN_10014348	K4ADJ3_SETIT	Uncharacterized protein	LOC101755277 SETIT_036950mg		RNA binding [GO:0003723]
9902477	5	131146325	TGCAGTCGCTCTCGACGAGCGTCGGGGATGGCGCGAAGTGGCTGGTGAACAAGCTGAAAGGCAAGATGC	C	G	131143990	131146405	Pgl_GLEAN_10014334	K4ACD0_SETIT	Uncharacterized protein	LOC101784178 SETIT_036537mg		integral component of membrane [GO:0016021]; transmembrane transport [GO:0055085]
9998369	5	131149910	TGCAGCCGCTGCTTGACCGTGTCCATGGGCGTGAAGACCGCGTCGCTGCCGATGGTCGCGAGCACCCCG	C	G	131149563	131155801	Pgl_GLEAN_10014333	K4AL47_SETIT	Uncharacterized protein	LOC101783634 SETIT_039626mg		integral component of membrane [GO:0016021]
9894209	5	131150908	TGCAGATCCTCATCTTGGACTTGCCTTTCCTCTTGCCGTTTCTTCCAAGCGAATGCCAATACGCCACTC	C	T	131149563	131155801	Pgl_GLEAN_10014333	K4AL47_SETIT	Uncharacterized protein	LOC101783634 SETIT_039626mg		integral component of membrane [GO:0016021]
9904689	5	131332405	TGCAGACAAGCACGCCACGATGCTGATCCTGAACGATCGTGTCACGTCATGCTCCCG	A	G	131330032	131332760	Pgl_GLEAN_10025371	K4A7I3_SETIT	Uncharacterized protein	LOC101780135 SETIT_034839mg		ATP binding [GO:0005524]; protein kinase activity [GO:0004672]
23589846	5	131487021	TGCAGCAAACAGTTTGAGACAGGACGCGCTAGGGTTTTAGCAGCGACGGTGGGGGCTGTCCAAAATTGA	T	C	131479901	131489117	Pgl_GLEAN_10025381	K4A689_SETIT	Uncharacterized protein	SETIT_034393mg		adenylylsulfatase activity [GO:0047627]; purine ribonucleotide metabolic process [GO:0009150]; sulfur compound metabolic process [GO:0006790]
9894940	5	131736497	TGCAGCACAGGGGCCCTGACTGGTCGGGGCTGTACCAGCACGAGGGCAACTTCCTCGCCCACCAGCGGC	G	T	131736183	131742492	Pgl_GLEAN_10025390	K4AA34_SETIT	Uncharacterized protein	LOC101773511 SETIT_035740mg		Golgi apparatus [GO:0005794]; integral component of membrane [GO:0016021]; plasma membrane [GO:0005886]; xylan O-acetyltransferase activity [GO:1990538]; cellulose biosynthetic process [GO:0030244]; pectin biosynthetic process [GO:0045489]; plant-type cell wall modification [GO:0009827]; xylan biosynthetic process [GO:0045492]
18136596	5	131740765	TGCAGGAGTACAACGCGACGATCGAGTTCTACTGGGCGCCGTACCTGGTGGAGTCCAACTCCGACCGCA	T	G	131736183	131742492	Pgl_GLEAN_10025390	K4AA34_SETIT	Uncharacterized protein	LOC101773511 SETIT_035740mg		Golgi apparatus [GO:0005794]; integral component of membrane [GO:0016021]; plasma membrane [GO:0005886]; xylan O-acetyltransferase activity [GO:1990538]; cellulose biosynthetic process [GO:0030244]; pectin biosynthetic process [GO:0045489]; plant-type cell wall modification [GO:0009827]; xylan biosynthetic process [GO:0045492]
9974685	5	131741016	TGCAGCGAGTCGCCCACGAACATCATCCGCTTCCCCCGCAGCTTCTCCAGCAACGCCGCCG	T	C	131736183	131742492	Pgl_GLEAN_10025390	K4AA34_SETIT	Uncharacterized protein	LOC101773511 SETIT_035740mg		Golgi apparatus [GO:0005794]; integral component of membrane [GO:0016021]; plasma membrane [GO:0005886]; xylan O-acetyltransferase activity [GO:1990538]; cellulose biosynthetic process [GO:0030244]; pectin biosynthetic process [GO:0045489]; plant-type cell wall modification [GO:0009827]; xylan biosynthetic process [GO:0045492]
23594476	5	131860623	TGCAGTCGCGCAGGCTACGAGTTGGTGCAGCGATGAGCTGATCAGCATGCGGATTTTCCGCACCATCCG	G	A	131854227	131861158	Pgl_GLEAN_10025393	K3Z5B2_SETIT	Uncharacterized protein	SETIT_021730mg		DNA binding [GO:0003677]; telomerase RNA reverse transcriptase activity [GO:0003721]
23614705	5	131968180	TGCAGTGTGTGTCTGTCCTGTCTTGAACCAGCTCTACCCGATGACTAACTGCTTCAACGGCGGCGCCGA	G	A	131964482	131968435	Pgl_GLEAN_10025395	K4ABD1_SETIT	Uncharacterized protein	LOC101771351 SETIT_036188mg		metal ion binding [GO:0046872]; oxidoreductase activity [GO:0016491]
9901951	5	131979742	TGCAGTACGCCACCATCGGGGGTGTCTCCTACATCTTCCTCCAGATCCTGCTGCTGCTGGGGGTGGTGA	T	A	131977462	131980974	Pgl_GLEAN_10025397	K4A7G9_SETIT	Phosphoinositide phospholipase C (EC 3.1.4.11)	SETIT_034825mg		intracellular [GO:0005622]; phosphatidylinositol phospholipase C activity [GO:0004435]; signal transducer activity [GO:0004871]; intracellular signal transduction [GO:0035556]; lipid catabolic process [GO:0016042]
9991790	5	132636474	TGCAGATTACCACAAGCTAGCAAGAGCCCAAGCCCAAGCCG	C	A	132636050	132638514	Pgl_GLEAN_10028444	K4AFZ1_SETIT	Uncharacterized protein	LOC101785247 SETIT_037798mg
23634874	5	132691715	TGCAGCAGAAACATGAACAGGTAAATGAAAAGGCAGAACCACGAGAAGTCCAGGATTACCGAGATACCT	C	G	132691113	132692325	Pgl_GLEAN_10028453	K4AK91_SETIT	Uncharacterized protein	SETIT_039314mg
23590441	5	132836328	TGCAGCAGGCAGTGGCAGGAGGCTGCGGGGAAAGTTCTTGGAAGTGTCCGCGCGCACGGCGGCCAGGAG	G	C	132832921	132838518	Pgl_GLEAN_10028460	K4A515_SETIT	Uncharacterized protein	LOC101779866 SETIT_033969mg		integral component of membrane [GO:0016021]; ATP binding [GO:0005524]; hydrolase activity [GO:0016787]
23617144	5	132836347	TGCAGCAGGCAGTGGCAGGAGGCTGCGGGGAAAGTTCTTGGAAGCGTCCG	G	A	132832921	132838518	Pgl_GLEAN_10028460	K4A515_SETIT	Uncharacterized protein	LOC101779866 SETIT_033969mg		integral component of membrane [GO:0016021]; ATP binding [GO:0005524]; hydrolase activity [GO:0016787]
23624479	5	132836898	TGCAGGTGGGTGCGCGCGAACGTGGGGACATCCCGTCAGTGACAGACCAGGGCCAGTCTGTTGTGATGA	T	A	132832921	132838518	Pgl_GLEAN_10028460	K4A515_SETIT	Uncharacterized protein	LOC101779866 SETIT_033969mg		integral component of membrane [GO:0016021]; ATP binding [GO:0005524]; hydrolase activity [GO:0016787]
9972714	5	132836964	TGCAGAGCCACAAGAGTCCAAGGGGCCGAAGGGATAGACCG	G	A	132832921	132838518	Pgl_GLEAN_10028460	K4A515_SETIT	Uncharacterized protein	LOC101779866 SETIT_033969mg		integral component of membrane [GO:0016021]; ATP binding [GO:0005524]; hydrolase activity [GO:0016787]
23599935	5	133122655	TGCAGCAGGCTCCAGCCAGGGTCAGAGTTCCG	G	C	133118737	133125975	Pgl_GLEAN_10028473	K4A573_SETIT	Uncharacterized protein	LOC101773366 SETIT_034027mg		ATP binding [GO:0005524]; microtubule binding [GO:0008017]; microtubule motor activity [GO:0003777]; microtubule-based movement [GO:0007018]
18118621	5	133351341	TGCAGCTCCCTCAGCCGCCTCGCCGCCGTGGACGCCATCGCCG	T	G	133351081	133352747	Pgl_GLEAN_10028488	K4AKS6_SETIT	Uncharacterized protein	LOC101768792 SETIT_039502mg		GTPase activator activity [GO:0005096]; metal ion binding [GO:0046872]
23643528	5	133383457	TGCAGCAGGTCGTCCATGGCAGCGGAGATGGGGCTGCCCG	G	C	133382089	133384204	Pgl_GLEAN_10028492	K4A6P9_SETIT	Uncharacterized protein	LOC101767588 SETIT_034554mg
18147295	5	134172647	TGCAGCTCTTTGTCAGGCATGTAACAACCTAGGACGCCAGAAATTAGTTCTGTACTGGGCACCG	T	C	134168932	134173815	Pgl_GLEAN_10016345	K4A7M7_SETIT	RING-type E3 ubiquitin transferase (EC 2.3.2.27)	LOC101762703 SETIT_034883mg		ubiquitin-protein transferase activity [GO:0004842]
23639055	5	134700002	TGCAGCCGTCGAGCTTCTTCATCCGCCATCTCTTTGCCAACCTCTTCATCTTCAGGACATCATCCTGTC	A	G	134698224	134702039	Pgl_GLEAN_10016370	K4A5S7_SETIT	Uncharacterized protein	LOC101769342 SETIT_034231mg		outer membrane [GO:0019867]
18163556	5	134700389	TGCAGGCTGTTAGAACGGCGGTGAACGTCAGGTGGTCTGGCCTTGCTCCATCGCACAACATCCG	T	C	134698224	134702039	Pgl_GLEAN_10016370	K4A5S7_SETIT	Uncharacterized protein	LOC101769342 SETIT_034231mg		outer membrane [GO:0019867]
23634588	5	13516045	TGCAGGTTGAACGTGCCAAAGAGCTCGGCGGTCTCGGCGACCACGGTTCGCATCTCCTCCGTGTCGCCA	G	T	13512316	13517110	Pgl_GLEAN_10000328	K3Y2A5_SETIT	Uncharacterized protein	LOC101785389 SETIT_008327mg		"integral component of membrane [GO:0016021]; heme binding [GO:0020037]; iron ion binding [GO:0005506]; monooxygenase activity [GO:0004497]; oxidoreductase activity
23629363	5	135534371	TGCAGATTTCCAAGGGGGAAAGGCAATTCCAATGGTGACGGGGCGGCTGGCGTGGATGGGGTTTTGCGG	T	A	135530785	135534506	Pgl_GLEAN_10029364	K4A7C1_SETIT	Uncharacterized protein	LOC101780676 SETIT_034777mg		anthranilate synthase activity [GO:0004049]; tryptophan biosynthetic process [GO:0000162]
23611513	5	136185815	TGCAGCATCCCCGCGGAGATGGCCTCGAAGCTCCCACTCCCTCTTCTCGCACTCCTCTTCCTCGTGCCC	G	C	136181845	136186238	Pgl_GLEAN_10029392	K4A8A7_SETIT	Uncharacterized protein	LOC101773512 SETIT_035113mg		integral component of membrane [GO:0016021]
18167620	5	136328310	TGCAGTGCGCCCCGTGCCTAGACTGCTTCGAGCAGCACGGGCCG	T	G	136327070	136333959	Pgl_GLEAN_10004485	K3ZQN8_SETIT	Uncharacterized protein	SETIT_028918mg		nucleic acid binding [GO:0003676]; gene silencing by RNA [GO:0031047]
23611726	5	136703806	TGCAGCCCGCGCAGCATTGCGGATTGCAGAACCCAGATGAACTCGCGACAACAGCAATGCCTCATTTCC	C	A	136691696	136712928	Pgl_GLEAN_10014465	K4A5V8_SETIT	Uncharacterized protein	LOC101781342 SETIT_034262mg		GTPase activator activity [GO:0005096]; signal transduction [GO:0007165]
9991465	5	137095371	TGCAGACGAGGGGGTGCCCGCGGCTGAGGAAGATCGCGATGCAGCCG	A	G	137092291	137096758	Pgl_GLEAN_10014486	K4AF31_SETIT	Uncharacterized protein	LOC101754730 SETIT_037489mg		integral component of membrane [GO:0016021]; mitochondrial inner membrane presequence translocase complex [GO:0005744]; protein import into mitochondrial matrix [GO:0030150]; seedling development [GO:0090351]
23600021	5	137269968	TGCAGCATAAGTTTCCATATAAAAAAGTATCAGCCAGGATTGACCATTGCCACCCCG	A	T	137266625	137270431	Pgl_GLEAN_10014495	K4A964_SETIT	Uncharacterized protein	LOC101758378 SETIT_035420mg		endoplasmic reticulum [GO:0005783]; catalytic activity [GO:0003824]; pyridoxal phosphate binding [GO:0030170]; biosynthetic process [GO:0009058]; embryo development ending in seed dormancy [GO:0009793]; multidimensional cell growth [GO:0009825]; regulation of programmed cell death [GO:0043067]
23617942	5	137510807	TGCAGCGTGAGAGAGACAAACTCGCACCAGGCACCG	C	T	137508467	137511119	Pgl_GLEAN_10006518	K4ADC2_SETIT	Uncharacterized protein	LOC101761483 SETIT_036879mg
23629195	5	137511080	TGCAGAGCGGCCAGCAGGCACTGGCGCAGGGGCACGCCTTCGGAGCCGCCGATCTGTGGGAAAATGGCG	G	T	137508467	137511119	Pgl_GLEAN_10006518	K4ADC2_SETIT	Uncharacterized protein	LOC101761483 SETIT_036879mg
23610115	5	137927046	TGCAGAACTTGACGACCACAATTTTGTTCAGTGCAGTGATCGAGTCTTTAAGAAAAGCTTTAATCTGTT	G	T	137925143	137927047	Pgl_GLEAN_10023438	K4AA49_SETIT	Uncharacterized protein	LOC101769882 SETIT_035755mg		"hydrolase activity
23612581	5	138014479	TGCAGCTGCACTAACGCGGTCTTGCCGGCAACTTGCTGCGAACGTGGATGCAGTGCAGGTACGGTCCAT	C	A	138013422	138015095	Pgl_GLEAN_10023435	K4A834_SETIT	3-ketoacyl-CoA synthase (EC 2.3.1.-)	LOC101770835 SETIT_035040mg		"integral component of membrane [GO:0016021]; transferase activity
23634869	5	138040133	TGCAGAAGTCTTTGGAATTATTGCTGAAACTTTTTAGCCCCCTCGAGCTGGTCTCATGGACACCGAGAT	A	C	138039606	138040479	Pgl_GLEAN_10023432	K4AE62_SETIT	Uncharacterized protein	LOC101772024 SETIT_037169mg
23637215	5	138126366	TGCAGGCTCAAGCAGAAGTGCAGAAAAGATTAGCAGGCTCCTCCTTGCGGTTGTTGTTTCTCGCCGCCG	C	T	138126020	138128146	Pgl_GLEAN_10023426	K4ABU4_SETIT	Uncharacterized protein	LOC101774059 SETIT_036351mg
23615113	5	138204684	TGCAGCCGCGAGTGCCTGGCGTTTTTGTGTACAGTATTTTTGGGACCAAAGGACTGAACATTCTAGCGA	G	C	138202627	138207230	Pgl_GLEAN_10023423	K4A876_SETIT	Uncharacterized protein	LOC101776482 SETIT_035082mg		fatty-acyl-CoA binding [GO:0000062]
9974117	5	138624529	TGCAGCCATACCTTTCACGCCAGCTGTCCCCTTGCCAAACACAACAGCAGCTTGGATACCG	A	T	138620032	138627758	Pgl_GLEAN_10023397	K4A716_SETIT	Uncharacterized protein	SETIT_034672mg		cytosol [GO:0005829]; mRNA binding [GO:0003729]
23595132	5	139031157	TGCAGTTGCAGGCAGCCTTGCTCGGCGCAGAGGATGTGCAACCCTCTGATTGCAACCGCATTGCATTTT	T	C	139030980	139038821	Pgl_GLEAN_10024239	K4A9S9_SETIT	Uncharacterized protein	SETIT_035635mg
23610956	5	139107321	TGCAGATGTGAGATGTCCTACACGTTGACAGTGAAGTCGCTGTTGGAAATTCACGAAAACTGAACAGTG	C	T	139105622	139109786	Pgl_GLEAN_10024236	K4A7F0_SETIT	Transmembrane 9 superfamily member	LOC101757834 SETIT_034806mg		integral component of membrane [GO:0016021]
23626716	5	139493582	TGCAGCGTCCCGCGGCGCGCCTCGATGCTGGTGTAGTAGTTGCTGTCGAAGGCGTCCG	T	G	139487476	139494976	Pgl_GLEAN_10024218	K4AB62_SETIT	Peroxidase (EC 1.11.1.7)	LOC101763664 SETIT_036119mg	"FUNCTION: Removal of H(2)O(2)	oxidation of toxic reductants
9919402	5	139493637	TGCAGTCGGACCAGGAGCTGCTGTCGACGCCG	A	C	139487476	139494976	Pgl_GLEAN_10024218	K4AB62_SETIT	Peroxidase (EC 1.11.1.7)	LOC101763664 SETIT_036119mg	"FUNCTION: Removal of H(2)O(2)	oxidation of toxic reductants
23604306	5	139529956	TGCAGTGCTCTTTGTTCTGTCTGGGGATTCCTCTGACTCGGATGAAGATGATTCCG	A	G	139527403	139532762	Pgl_GLEAN_10024213	K4AKT2_SETIT	Uncharacterized protein	LOC101766091 SETIT_039509mg
9989806	5	139530340	TGCAGTCGTGTGGATAGGCTCTGGAGGCATATGACTAAAGGCAGGAGCCAGGTAAGGATTTACACTGCT	T	C	139527403	139532762	Pgl_GLEAN_10024213	K4AKT2_SETIT	Uncharacterized protein	LOC101766091 SETIT_039509mg
23598352	5	139530508	TGCAGAATTGGCACTTTCAGGCAAGGATCTCCTGAAAGAAAAGAACAGATCCG	G	T	139527403	139532762	Pgl_GLEAN_10024213	K4AKT2_SETIT	Uncharacterized protein	LOC101766091 SETIT_039509mg
8159265	5	140651957	TGCAGAGGCTCAATGATCGTCGACTCATGCGTCCCTGTTCCCGTGGACTTTCGTGTCGTCCAGAGCCGA	C	T	140651104	140652483	Pgl_GLEAN_10015969	K4A9P1_SETIT	RING-type E3 ubiquitin transferase (EC 2.3.2.27)	LOC101779597 SETIT_035597mg		plasma membrane [GO:0005886]; ubiquitin protein ligase activity [GO:0061630]; regulation of brassinosteroid mediated signaling pathway [GO:1900457]
23610595	5	140740977	TGCAGAGCTCAACGCTAACCTCAATGGCTTGCTACTTCTCCTTTCAGTTCCAGGTGCAGGTTCTCTGAC	G	A	140739160	140743327	Pgl_GLEAN_10015959	K4AMQ9_SETIT	RBR-type E3 ubiquitin transferase (EC 2.3.2.31)	LOC101782690 SETIT_040205mg		metal ion binding [GO:0046872]; ubiquitin-protein transferase activity [GO:0004842]
23611929	5	140748474	TGCAGCCTTGACTTCGCTAATAGGACGCCCCAATTTGCCACGGTCGGAGAGTGTTTACTCATAGTTGCT	G	A	140747298	140750481	Pgl_GLEAN_10015958	K4A718_SETIT	Uncharacterized protein	LOC101783110 SETIT_034674mg
9972435	5	140924496	TGCAGATCAAATGGGGACTGTATATATCAGCCG	T	C	140923597	140928773	Pgl_GLEAN_10015954	K4A6L4_SETIT	Uncharacterized protein	LOC101785650 SETIT_034519mg		cytosol [GO:0005829]; Golgi transport complex [GO:0017119]; intra-Golgi vesicle-mediated transport [GO:0006891]
23642053	5	140925093	TGCAGTTGGCATTGGGTGCGCAGCTGCACGGACCGAGCATCCACCACTCCAGTTCCATCACGCCCAGCA	T	C	140923597	140928773	Pgl_GLEAN_10015954	K4A6L4_SETIT	Uncharacterized protein	LOC101785650 SETIT_034519mg		cytosol [GO:0005829]; Golgi transport complex [GO:0017119]; intra-Golgi vesicle-mediated transport [GO:0006891]
23634771	5	140925357	TGCAGTTGCGGGCGCGCGCGGCGCGGCTGCACGAGCTAACGAGGAGCCCGTTCTGGGGACCG	C	T	140923597	140928773	Pgl_GLEAN_10015954	K4A6L4_SETIT	Uncharacterized protein	LOC101785650 SETIT_034519mg		cytosol [GO:0005829]; Golgi transport complex [GO:0017119]; intra-Golgi vesicle-mediated transport [GO:0006891]
23625256	5	141070589	TGCAGATGAACGGATCACGGACGGAAGGAAACAGATCGAGAGCCAGCCAGCCAGCCAGAGTCACCGTTT	G	T	141069796	141071756	Pgl_GLEAN_10015947	K4AAD3_SETIT	Uncharacterized protein	LOC101754078 SETIT_035840mg		nucleus [GO:0005634]; DNA binding transcription factor activity [GO:0003700]; sequence-specific DNA binding [GO:0043565]
23613509	5	141372994	TGCAGGCTTGGCTCTTACAGTCTTACTGGAGCCTGGTTGGAGAATTCCTCCTTTCCCCTCTTTCCATCT	T	C	141372522	141375150	Pgl_GLEAN_10014402	K4AI80_SETIT	Uncharacterized protein	SETIT_038589mg		integral component of membrane [GO:0016021]; ATP binding [GO:0005524]; calcium ion binding [GO:0005509]; polysaccharide binding [GO:0030247]; protein kinase activity [GO:0004672]
23598756	5	141383146	TGCAGAGCCAGAATGAATAATCCATCTCGGCCG	G	T	141378928	141384085	Pgl_GLEAN_10014400	K4A953_SETIT	Uncharacterized protein	SETIT_035409mg		chloroplast [GO:0009507]; ATP binding [GO:0005524]; heat shock protein binding [GO:0031072]; metal ion binding [GO:0046872]; unfolded protein binding [GO:0051082]; protein folding [GO:0006457]; response to heat [GO:0009408]
18122401	5	141671114	TGCAGCTAGATGCCACAAAAGATCACTATCACTGGGATTAAATTCTACACCCCTTGGTAGCCCCGAGAT	C	A	141664639	141672561	Pgl_GLEAN_10014388	K4A6X8_SETIT	Uncharacterized protein	LOC101783536 SETIT_034633mg		"nucleus [GO:0005634]; DNA binding [GO:0003677]; regulation of transcription
23588879	5	141689701	TGCAGACCGCATAAATGGAGGTGTGGGCACAGCTTTCATCTCATGAGATCTGAGTCTGACGATGACTGC	A	G	141689449	141690955	Pgl_GLEAN_10014386	K4A904_SETIT	3-ketoacyl-CoA synthase (EC 2.3.1.-)	LOC101761757 SETIT_035360mg		"integral component of membrane [GO:0016021]; transferase activity
23633440	5	141888831	TGCAGAAATGCATGAGTCGTCGCTGACGAGTGACACGGACACCTGGGGAGCGCCAGGCATCGCCAGCAT	G	A	141888367	141893076	Pgl_GLEAN_10009104	K4A7K7_SETIT	Uncharacterized protein	LOC101765015 SETIT_034863mg		integral component of membrane [GO:0016021]; plasma membrane [GO:0005886]; plasmodesma [GO:0009506]; high-affinity glucose:proton symporter activity [GO:0005358]; response to abscisic acid [GO:0009737]; response to salt stress [GO:0009651]; response to water deprivation [GO:0009414]
23599300	5	142155737	TGCAGATTCTGGGGAAGGCCGAGTTTCTGAACCCCG	C	G	142153525	142157975	Pgl_GLEAN_10009091	K4A8P8_SETIT	Uncharacterized protein	LOC101769745 SETIT_035254mg		microtubule binding [GO:0008017]; cytoskeleton organization [GO:0007010]; plant-type cell wall biogenesis [GO:0009832]; xylem and phloem pattern formation [GO:0010051]
23622712	5	143324418	TGCAGCACGAGCTCCGCCTTCGGCCAAGAGCTGCCCCCGCGCGGCAGTCGAGGAGATCATTATGGAACA	A	G	143323146	143324806	Pgl_GLEAN_10013348	K4ADL5_SETIT	Uncharacterized protein	LOC101752845 SETIT_036972mg
9908478	5	143327518	TGCAGCAGGATCTACACCTCGATCTGCTGAAGGGTTTGATCTTTCGTCTTTTTGGCCG	G	A	143325781	143328099	Pgl_GLEAN_10013347	K4A6A2_SETIT	Uncharacterized protein	SETIT_034406mg		calmodulin binding [GO:0005516]
23630491	5	143424418	TGCAGGTAGGATACTAAATTAGGGAAGTGTGAGCCCAACATACAAAATTATGGTAGCTTGCAAACTCAA	C	A	143419759	143429438	Pgl_GLEAN_10013339	K4A635_SETIT	Uncharacterized protein	LOC101758923 SETIT_034339mg		cytosol [GO:0005829]; regulation of timing of transition from vegetative to reproductive phase [GO:0048510]; RNA processing [GO:0006396]
23624961	5	143690310	TGCAGTTGAGTCACAGCCATGTGGACCCCGTCGTCGTGGGGCCCACACAGCAGTGGCACAACGGCAGAG	T	C	143687262	143691464	Pgl_GLEAN_10008004	K4AAH8_SETIT	Uncharacterized protein	LOC101762706 SETIT_035885mg		nucleotidyltransferase activity [GO:0016779]; biosynthetic process [GO:0009058]
9988412	5	143740039	TGCAGATGAGAGCTACCTGACGAACGGCTACCTCGAGACGACGGTCGTCGACTGGATCCCCG	G	C	143739153	143740402	Pgl_GLEAN_10007995	K4AB28_SETIT	Uncharacterized protein	LOC101765680 SETIT_036085mg		metal ion binding [GO:0046872]; protein serine/threonine phosphatase activity [GO:0004722]
9914368	5	143743553	TGCAGGAGAAGACGTCGACGGGCGCGTAGGTCCCGTCGATGTCCTCGGGTCCG	T	C	143742666	143744607	Pgl_GLEAN_10007994	K4AGR8_SETIT	Uncharacterized protein	LOC101766094 SETIT_038075mg
9965251	5	143743816	TGCAGCAGTCGCTGTGCCCGTTCCCGCTGCGCCGCCCCGTGATGAGCGCCGTGCCGTCGATCACGACGC	C	T	143742666	143744607	Pgl_GLEAN_10007994	K4AGR8_SETIT	Uncharacterized protein	LOC101766094 SETIT_038075mg
23590369	5	143743882	TGCAGCAGCGGGTTGGCCGCCCTGCACACGTCGGGCCTCTTGAGGTACACGTCGCCGATGGAGCGGGAC	C	G	143742666	143744607	Pgl_GLEAN_10007994	K4AGR8_SETIT	Uncharacterized protein	LOC101766094 SETIT_038075mg
9966248	5	143765719	TGCAGCTCCCGCTGGCGGCTTGGTGCGGCTACATACGGAAGCAGGTGTCGGTGATTGACGGCTCCATGG	G	C	143764428	143767227	Pgl_GLEAN_10007990	K4AFJ9_SETIT	CASP-like protein	LOC101767721 SETIT_037656mg		integral component of membrane [GO:0016021]; plasma membrane [GO:0005886]
23605249	5	143912405	TGCAGCTTGACGTCACGGTGGTGGAGGTGATGGCCGCGGGTGGCATCGCTGCCG	C	T	143911171	143912762	Pgl_GLEAN_10007983	K4AAP0_SETIT	Uncharacterized protein	LOC101770019 SETIT_035947mg
23588556	5	143939610	TGCAGAACACAGACGCTGCACCAGATATTTCGAGAGGATCCATCGATGCGTGGCTGGTGCCTTGTCGGA	T	C	143935392	143939639	Pgl_GLEAN_10007981	A0A0Q3S121_SETIT	Uncharacterized protein (Fragment)	SETIT_0390052mg
23612433	5	144185822	TGCAGCTCCCTCCTCGTCTGCTGCTCGCCTTTCTGACGACGTTGCCTTTTGTGCCGTGTCATCAAATCG	G	C	144182880	144188138	Pgl_GLEAN_10031451	K4A599_SETIT	Calcium-transporting ATPase (EC 3.6.3.8)	LOC101774733 SETIT_034053mg	FUNCTION: This magnesium-dependent enzyme catalyzes the hydrolysis of ATP coupled with the transport of calcium. {ECO:0000256|RuleBase:RU361146}.	integral component of membrane [GO:0016021]; ATP binding [GO:0005524]; calcium-transporting ATPase activity [GO:0005388]; calmodulin binding [GO:0005516]
9993209	5	144428435	TGCAGGATCTCGGCGCTCATGGCGGAGCCCAGCGGGAAGCCGTTCCG	C	A	144426509	144428547	Pgl_GLEAN_10031468	K4AKX1_SETIT	Uncharacterized protein	LOC101757850 SETIT_039549mg		"hydrolase activity
23603713	5	144431212	TGCAGTAATCAGACATGGCTCAGGGGAGGAAAATGACCGTTCAGTGTTGATTACCG	G	A	144429268	144432771	Pgl_GLEAN_10031469	K4ABA8_SETIT	Uncharacterized protein	LOC101779867 SETIT_036165mg		Elongator holoenzyme complex [GO:0033588]; tRNA wobble uridine modification [GO:0002098]
23610509	5	144690573	TGCAGAGATAAGTTGATCAGCAGCTGGTGGCCTGTCTTCGACCGCGCGTGTCGTTGCGGATCGTCAATG	G	A	144689946	144690975	Pgl_GLEAN_10031484	K4AGB1_SETIT	Uncharacterized protein	SETIT_037918mg
23589107	5	144933600	TGCAGAGATGCAGACGGGACTGCGCGTGGGTGGCCGAAGGAGGCAAAAGCTGGAGCGGAGGAGCCGAGA	A	G	144931149	144933957	Pgl_GLEAN_10031499	K4A877_SETIT	Uncharacterized protein	LOC101758522 SETIT_035083mg		nucleic acid binding [GO:0003676]
23588486	5	144946834	TGCAGAAACCTAAAGCTAGGGTTAGGATAAACGCATTACTGTGGCTGAGGAAGCGCTTGGTCTGGGAGA	T	C	144942343	144947995	Pgl_GLEAN_10031500	K4AAU7_SETIT	Uncharacterized protein	LOC101758925 SETIT_036004mg		COP9 signalosome [GO:0008180]; cytosol [GO:0005829]; positive regulation of G2/M transition of mitotic cell cycle [GO:0010971]; protein deneddylation [GO:0000338]
23624111	5	145021929	TGCAGGCGCTGCGCCGAGTGCTCCTTGGCTAGCTCGACCATGGTGCGCAGAGTGTGGTTTATGCGCCTG	G	C	145020790	145023344	Pgl_GLEAN_10031507	A0A0Q3VF37_SETIT	Uncharacterized protein (Fragment)	SETIT_0250561mg
23591629	5	14526964	TGCAGCGTGGGCCCTCCGCGCCAGCCTCCGCCTTCACGAGCGACGCCTCCCTCTCGCAGTTCTTGCTGC	C	T	14525182	14527860	Pgl_GLEAN_10035275	K3YEB9_SETIT	Uncharacterized protein	LOC101782234 SETIT_012582mg
23639332	5	146213774	TGCAGGGCCTTGGTCATGGTGAGTGAGATGCCGAGGTTCTGGCCGCCCTGGAACACCTGGCAGAGGCAG	T	G	146210482	146217264	Pgl_GLEAN_10011017	K4A7F8_SETIT	Uncharacterized protein	LOC101774865 SETIT_034814mg		catalytic activity [GO:0003824]
9992163	5	146214356	TGCAGCCAAGAAGGTCTGCGATGATGCCGAGAGGGTGGCCGCGCCAGAACGCGCCG	C	A	146210482	146217264	Pgl_GLEAN_10011017	K4A7F8_SETIT	Uncharacterized protein	LOC101774865 SETIT_034814mg		catalytic activity [GO:0003824]
23636325	5	146536865	TGCAGTTTGGCGGGCGACTGACTGTTCGGGATGGGCAGGATGAGCTGCTTCGCCG	T	C	146536453	146538318	Pgl_GLEAN_10011035	K4AEZ3_SETIT	Uncharacterized protein	LOC101782015 SETIT_037450mg		GTP binding [GO:0005525]; GTPase activity [GO:0003924]
9988215	5	146710155	TGCAGACGAAGCAGCTCGAGCTCACCAAGATCTCGCTCGAGGAAGCCAAGCTCGAGATCGCGTCGCAGC	G	A	146707935	146711685	Pgl_GLEAN_10011044	K4AEP4_SETIT	Uncharacterized protein	LOC101784719 SETIT_037351mg		hydrolase activity [GO:0016787]; zinc ion binding [GO:0008270]
23631270	5	146711048	TGCAGAGCATGCTCGTGGCCACGTCGGCGAGCCCCACCGCCGCCGCGGCTGGGAAGCCG	C	T	146707935	146711685	Pgl_GLEAN_10011044	K4AEP4_SETIT	Uncharacterized protein	LOC101784719 SETIT_037351mg		hydrolase activity [GO:0016787]; zinc ion binding [GO:0008270]
23632709	5	147169926	TGCAGTACAAAATAGATGGCTTATCTTAGAACTAAATCAATGTCTAGCTAAAAGTACCG	C	T	147169294	147170808	Pgl_GLEAN_10008740	K4AAA2_SETIT	Uncharacterized protein	LOC101754875 SETIT_035809mg
23613801	5	147296149	TGCAGGTACTGCACGGATCGCTACCCGAAGGTGGAGTCGTACGGCACCTGCAACTGGTGCCTGAGGGCG	C	G	147296106	147303994	Pgl_GLEAN_10008736	K4A690_SETIT	Uncharacterized protein	LOC101756088 SETIT_034394mg
[truncated: 796 more rows]

## Sheet: Supplementary Table S3
Supplementary Table S3. Selected SNPs for diversity analysis
[truncated: 981 more rows]
[truncated: 55 more columns]

## Sheet: Supplementary Table S5
Supplementary Table S4. Selected silicoDArTs for diversity analysis
[truncated: 1,001 more rows]
[truncated: 55 more columns]
